# Supplementary material for: 2-(4-Fluoro­phen­yl)-3-methyl­sulfinyl-5-phenyl-1-benzofuran
Source: Acta Crystallogr Sect E Struct Rep Online. 2010 Apr 24;66(Pt 5):o1167. doi: 10.1107/S1600536810014613 (PMC2979132; doi:10.1107/S1600536810014613)
Supplement: Supplementary file 2 [file e-66-o1167-Isup2.hkl]

# 
# h,k,l, Fc-squared, Fo-squared, sigma(Fo-squared) and status flag 
# 
data_I
_shelx_title ' 09ZO IN P2(1)' 
_shelx_refln_list_code          4 
_shelx_F_calc_maximum      176.70 
_exptl_crystal_F_000       364.00 
_reflns_d_resolution_high  0.7829 
 
loop_ 
 _symmetry_equiv_pos_as_xyz 
 'x, y, z' 
 '-x, y+1/2, -z' 
 
_cell_length_a    10.1480 
_cell_length_b     7.1170 
_cell_length_c    11.9910 
_cell_angle_alpha  90.000 
_cell_angle_beta  110.047 
_cell_angle_gamma  90.000 
 
_shelx_F_squared_multiplier     1.000 
 
loop_ 
 _refln_index_h 
 _refln_index_k 
 _refln_index_l 
 _refln_F_squared_calc 
 _refln_F_squared_meas 
 _refln_F_squared_sigma 
 _refln_observed_status 
   2  -8   0      181.87      211.03      7.54 o 
   3  -8   0        6.29        3.28      1.64 o 
   4  -8   0        2.07       -1.64      1.64 o 
   5  -8   0       36.98       36.70      3.60 o 
   1  -7   0       29.86       24.25      2.95 o 
   4  -7   0        6.34        8.52      1.64 o 
   5  -7   0        9.55       13.44      2.29 o 
   6  -7   0       77.11       79.96      4.92 o 
   7  -7   0       38.27       36.70      3.60 o 
   1  -6   0      504.16      527.26      9.50 o 
   2  -6   0      487.63      470.35     38.67 o 
   3  -6   0       36.94       39.19      1.64 o 
   4  -6   0        2.86        1.64      1.31 o 
   5  -6   0      106.03      103.22      4.92 o 
   6  -6   0       66.54       78.32      4.59 o 
   7  -6   0       28.88       31.46      2.95 o 
   8  -6   0       37.74       45.88      3.60 o 
   9  -6   0       83.04       88.15      5.24 o 
   1  -5   0       79.02       80.61      2.62 o 
   2  -5   0      105.59      103.08      8.36 o 
   3  -5   0       70.53       71.89      2.05 o 
   4  -5   0       40.79       42.06      2.62 o 
   5  -5   0      119.11      130.31      2.91 o 
   6  -5   0       95.27      100.84      3.22 o 
   7  -5   0       60.37       58.66      3.93 o 
   8  -5   0      149.23      163.19      6.55 o 
   9  -5   0       27.38       24.25      2.95 o 
  10  -5   0       13.05        8.19      2.29 o 
   1  -4   0      895.54      962.11     14.09 o 
   2  -4   0      538.99      538.18     24.41 o 
   3  -4   0       37.10       41.26      2.13 o 
   4  -4   0        5.92        5.89      0.98 o 
   5  -4   0      263.33      279.70      4.82 o 
   6  -4   0       26.84       29.47      1.25 o 
   7  -4   0      152.67      159.39      2.97 o 
   8  -4   0       40.33       40.38      2.19 o 
   9  -4   0       34.77       40.63      3.28 o 
  10  -4   0       12.30       10.16      2.29 o 
   1  -3   0       19.93       25.56      1.31 o 
   2  -3   0      735.46      780.99     17.53 o 
   3  -3   0      611.31      644.66     10.16 o 
   4  -3   0      802.90      841.15      9.68 o 
   5  -3   0      829.44      826.81      8.49 o 
   6  -3   0       86.72       86.39      1.97 o 
   7  -3   0      269.83      282.72      5.44 o 
   8  -3   0       55.89       58.01      2.32 o 
   9  -3   0      126.16      123.25      3.59 o 
  10  -3   0       20.20       21.63      2.29 o 
  11  -3   0       11.29        9.83      1.97 o 
   1  -2   0      284.91      286.84     11.80 o 
   2  -2   0      135.78      123.47      2.05 o 
   3  -2   0        4.52        3.93      0.55 o 
   4  -2   0        9.92       12.91      0.67 o 
   5  -2   0      838.38      925.78     11.13 o 
   6  -2   0      102.13       97.00      2.55 o 
   7  -2   0      470.41      455.41      7.30 o 
   8  -2   0      110.99      107.94      3.12 o 
   9  -2   0       49.29       49.67      2.95 o 
  10  -2   0       24.52       23.20      1.62 o 
  11  -2   0        8.43        6.55      1.97 o 
   1  -1   0       27.04       30.67      0.82 o 
   2  -1   0      114.96      115.19      1.81 o 
   3  -1   0      500.19      497.63      4.92 o 
   4  -1   0     1457.35     1556.40     18.42 o 
   5  -1   0       94.33       86.52      2.19 o 
   6  -1   0      348.87      349.56      5.67 o 
   7  -1   0       36.86       39.43      1.73 o 
   8  -1   0       14.05       13.90      1.26 o 
   9  -1   0      344.78      303.24      5.78 o 
  10  -1   0       15.47       17.70      2.29 o 
  11  -1   0        3.53        1.31      1.64 o 
  12  -1   0       13.51       18.68      2.95 o 
   2   0   0     3076.01     3022.15     34.06 o 
   3   0   0      461.26      422.01      5.44 o 
   4   0   0       36.05       30.68      1.02 o 
   5   0   0     1322.57     1547.03     20.81 o 
   6   0   0      105.11      101.48      2.42 o 
   7   0   0      905.49      856.89     11.45 o 
   8   0   0        0.97        1.80      0.70 o 
   9   0   0       74.02       71.11      3.60 o 
  10   0   0       26.15       27.20      2.62 o 
  11   0   0       25.53       18.02      2.29 o 
  12   0   0       41.85       48.83      3.60 o 
   1   1   0       26.71       30.15      0.55 o 
   2   1   0      115.85      111.42      2.95 o 
   3   1   0      498.99      504.66      6.34 o 
   4   1   0     1454.24     1550.87     18.06 o 
   5   1   0       95.26       88.50      2.13 o 
   6   1   0      347.48      348.88      5.27 o 
   7   1   0       37.26       39.52      1.97 o 
   8   1   0       13.94       13.11      1.97 o 
   9   1   0      344.57      300.49      8.52 o 
  10   1   0       15.41       15.07      2.29 o 
  11   1   0        3.47        1.97      1.64 o 
  12   1   0       13.42       18.68      2.62 o 
   0   2   0    31224.11    32769.32    518.08 o 
   1   2   0      287.74      290.01      5.90 o 
   2   2   0      137.33      122.16      2.05 o 
   3   2   0        4.70        3.28      0.29 o 
   4   2   0        9.82       12.98      0.59 o 
   5   2   0      839.44      925.74     11.43 o 
   6   2   0      102.57       96.67      3.93 o 
   7   2   0      469.51      454.84     10.49 o 
   8   2   0      112.26      106.50      4.59 o 
   9   2   0       49.74       50.14      3.28 o 
  10   2   0       24.76       22.94      2.29 o 
  11   2   0        8.44        7.21      1.97 o 
   1   3   0       19.96       23.10      0.93 o 
   2   3   0      735.18      805.80     14.75 o 
   3   3   0      609.58      629.83     12.12 o 
   4   3   0      799.85      820.92     17.04 o 
   5   3   0      828.78      846.76     16.38 o 
   6   3   0       85.84       86.51      3.60 o 
   7   3   0      269.74      286.40      8.19 o 
   8   3   0       55.83       57.67      3.60 o 
   9   3   0      125.99      119.28      5.24 o 
  10   3   0       20.21       20.32      2.29 o 
  11   3   0       11.35       12.78      2.29 o 
   0   4   0     3245.12     3669.84     58.98 o 
   1   4   0      891.52      967.25     12.28 o 
   2   4   0      541.38      539.38     11.14 o 
   3   4   0       36.82       40.31      2.29 o 
   4   4   0        5.89        4.92      1.31 o 
   5   4   0      263.88      284.77      7.54 o 
   6   4   0       26.96       30.15      2.29 o 
   7   4   0      151.58      158.93      5.90 o 
   8   4   0       40.69       39.65      2.95 o 
   9   4   0       35.12       42.27      3.28 o 
  10   4   0       12.20       10.81      2.29 o 
   1   5   0       79.32       84.78      2.46 o 
   2   5   0      105.45      103.22      3.93 o 
   3   5   0       70.91       72.09      3.28 o 
   4   5   0       40.68       39.32      2.62 o 
   5   5   0      118.47      124.85      4.92 o 
   6   5   0       96.12       99.95      4.59 o 
   7   5   0       59.94       62.26      3.93 o 
   8   5   0      149.47      156.31      6.23 o 
   9   5   0       27.36       31.46      2.95 o 
  10   5   0       12.98       18.02      2.62 o 
   0   6   0      379.52      383.73      9.18 o 
   1   6   0      501.69      513.50     11.47 o 
   2   6   0      488.41      501.70     11.47 o 
   3   6   0       36.58       35.72      2.62 o 
   4   6   0        2.84        2.95      0.98 o 
   5   6   0      106.18      103.55      4.92 o 
   6   6   0       66.55       68.16      3.93 o 
   7   6   0       28.52       35.06      2.95 o 
   8   6   0       37.79       38.34      3.28 o 
   9   6   0       83.25       98.31      5.24 o 
   1   7   0       29.81       27.53      2.29 o 
   2   7   0        4.44        3.28      1.31 o 
   3   7   0       25.86       26.54      2.29 o 
   4   7   0        6.19        4.59      1.64 o 
   5   7   0        9.29       10.49      1.97 o 
   6   7   0       77.09       80.61      4.59 o 
   7   7   0       38.18       32.11      2.95 o 
   1   8   0       48.71       37.36      2.62 o 
   2   8   0      181.95      180.23      6.55 o 
   3   8   0        6.37        6.23      1.64 o 
   4   8   0        2.08        1.97      1.31 o 
   5   8   0       36.96       30.48      2.62 o 
  -6  -8   1       15.62        9.18      2.62 o 
  -5  -8   1        8.80       10.49      2.29 o 
  -4  -8   1       20.49       25.56      2.95 o 
  -3  -8   1        1.32        0.66      1.64 o 
  -2  -8   1        8.18        6.88      1.97 o 
   0  -8   1      220.22      133.37      6.23 o 
   1  -8   1        8.02       -1.97      1.97 o 
   4  -8   1       30.67       31.79      3.28 o 
   5  -8   1       64.45       67.50      4.59 o 
  -8  -7   1       27.36       24.90      3.28 o 
  -7  -7   1        4.22        3.93      1.97 o 
  -6  -7   1        7.43        7.86      1.97 o 
  -5  -7   1        6.60        5.57      1.97 o 
  -4  -7   1       29.28       25.56      2.62 o 
  -3  -7   1       22.68       25.23      2.29 o 
  -2  -7   1       41.10       45.55      2.95 o 
  -1  -7   1       77.29       76.02      3.60 o 
   0  -7   1       70.64       70.45      2.95 o 
   1  -7   1       12.58       12.12      2.95 o 
   2  -7   1        3.45        2.59      1.97 o 
   3  -7   1        2.67        1.97      1.64 o 
   5  -7   1      119.84      119.61      5.90 o 
   6  -7   1       18.12       24.90      2.62 o 
   7  -7   1       40.34       45.55      3.93 o 
  -9  -6   1       37.46       39.98      3.60 o 
  -8  -6   1       13.93       17.70      2.62 o 
  -7  -6   1      197.47      201.20      7.54 o 
  -6  -6   1       69.10       71.76      4.26 o 
  -5  -6   1       60.09       59.64      3.60 o 
  -4  -6   1       53.08       53.09      3.28 o 
  -3  -6   1       45.68       45.22      2.95 o 
  -2  -6   1        7.96        9.36      1.80 o 
  -1  -6   1      359.21      380.12      7.21 o 
   1  -6   1       75.59       70.62      7.05 o 
   2  -6   1      102.61      103.72      9.99 o 
   3  -6   1       37.20       39.58      2.46 o 
   4  -6   1       86.97       93.18      2.67 o 
   5  -6   1      113.87      128.13      5.57 o 
   6  -6   1       52.17       49.48      3.60 o 
   7  -6   1       93.14      100.60      5.24 o 
   8  -6   1       62.69       63.57      4.26 o 
 -10  -5   1       15.80       19.66      2.62 o 
  -9  -5   1       31.73       30.15      2.95 o 
  -8  -5   1       52.02       52.43      3.60 o 
  -7  -5   1       65.22       73.08      4.26 o 
  -6  -5   1       61.87       57.67      3.60 o 
  -5  -5   1       49.22       48.17      3.28 o 
  -4  -5   1      118.14      121.92      2.30 o 
  -3  -5   1       50.63       51.00      1.39 o 
  -2  -5   1      167.81      165.82      8.03 o 
   1  -5   1      165.67      152.82     18.51 o 
   2  -5   1       48.18       52.54      1.88 o 
   3  -5   1        9.71       10.20      1.09 o 
   4  -5   1       41.55       44.17      1.81 o 
   5  -5   1      280.51      290.89      4.96 o 
   6  -5   1        7.64        7.24      0.91 o 
   7  -5   1       99.41      107.03      2.60 o 
   8  -5   1       48.98       55.71      3.93 o 
   9  -5   1        9.94       11.80      2.29 o 
 -11  -4   1        8.56       11.47      2.29 o 
 -10  -4   1       13.12       11.47      2.29 o 
  -9  -4   1       18.96       19.99      2.29 o 
  -8  -4   1       49.41       47.84      3.28 o 
  -7  -4   1      191.65      193.01      6.55 o 
  -6  -4   1      305.91      331.09      4.38 o 
  -5  -4   1      280.23      295.79      3.88 o 
  -4  -4   1      199.14      206.48      5.03 o 
  -3  -4   1       15.12       14.88      0.75 o 
  -2  -4   1       83.63       89.19      1.97 o 
   1  -4   1      138.19      138.17      8.03 o 
   2  -4   1      417.36      429.44     13.93 o 
   3  -4   1      295.29      283.48      4.41 o 
   4  -4   1      190.12      186.89      3.60 o 
   5  -4   1      235.09      242.31      4.33 o 
   6  -4   1       14.72       16.32      1.15 o 
   7  -4   1      171.34      183.47      3.32 o 
   8  -4   1      101.14      107.18      3.48 o 
   9  -4   1       12.90       16.04      1.97 o 
  10  -4   1       38.80       37.03      3.28 o 
 -11  -3   1       31.31       28.84      2.62 o 
 -10  -3   1       14.80       10.81      1.97 o 
  -9  -3   1       19.57       19.33      1.97 o 
  -8  -3   1      132.30      128.73      5.90 o 
  -7  -3   1       41.56       40.81      1.85 o 
  -6  -3   1       67.85       62.31      2.19 o 
  -5  -3   1       44.24       40.98      1.15 o 
  -4  -3   1      169.15      166.31      4.13 o 
  -3  -3   1      224.54      228.80      2.84 o 
  -2  -3   1      298.54      319.21      4.09 o 
   1  -3   1       33.52       33.05      1.80 o 
   2  -3   1       97.60      101.42      8.68 o 
   3  -3   1      478.83      482.20      6.14 o 
   4  -3   1       97.28       92.86      3.77 o 
   5  -3   1      277.20      268.19      6.55 o 
   6  -3   1       42.56       43.00      1.76 o 
   7  -3   1      336.28      349.56      6.49 o 
   8  -3   1      134.64      143.04      3.94 o 
   9  -3   1       43.89       43.46      2.29 o 
  10  -3   1        0.34        0.98      2.29 o 
 -10  -2   1        2.20        4.06      1.80 o 
  -9  -2   1       97.64       98.08      5.08 o 
  -8  -2   1      140.35      140.26      3.48 o 
  -7  -2   1      395.66      396.51      6.60 o 
  -6  -2   1      660.85      688.30     10.32 o 
  -5  -2   1     1261.30     1308.94     16.10 o 
  -4  -2   1      252.28      278.53      4.79 o 
  -3  -2   1       84.87       96.18      1.39 o 
  -2  -2   1     1376.38     1478.55     12.92 o 
   1  -2   1       38.22       39.63      1.09 o 
   2  -2   1      706.26      688.72     21.14 o 
   3  -2   1      671.34      646.54     19.50 o 
   4  -2   1       19.03       32.28      1.47 o 
   5  -2   1      224.55      210.38      3.62 o 
   6  -2   1       55.97       53.09      1.96 o 
   7  -2   1       38.28       37.64      1.73 o 
   8  -2   1      118.25      107.99      3.12 o 
   9  -2   1       10.07       13.39      1.97 o 
  10  -2   1       73.65       81.27      4.26 o 
  11  -2   1       10.06       15.40      2.62 o 
 -12  -1   1       27.73       25.56      2.62 o 
 -11  -1   1        7.53       10.16      1.97 o 
 -10  -1   1       25.68       31.79      2.62 o 
  -9  -1   1       33.36       38.54      1.73 o 
  -8  -1   1       63.04       57.59      2.13 o 
  -7  -1   1      244.33      221.03      4.17 o 
  -6  -1   1      161.76      171.41      3.48 o 
  -5  -1   1       31.27       41.80      1.39 o 
  -4  -1   1       39.84       32.67      1.47 o 
  -3  -1   1      598.94      574.70      7.30 o 
  -2  -1   1     1033.43     1034.01     14.09 o 
  -1  -1   1     1441.44     1521.34     20.35 o 
   0  -1   1     2071.12     2063.81     33.42 o 
   1  -1   1     2356.70     2324.71     60.62 o 
   2  -1   1       88.11       83.87      1.57 o 
   3  -1   1      221.90      205.16      3.07 o 
   4  -1   1        3.23        5.90      0.70 o 
   5  -1   1       70.88       65.37      2.13 o 
   6  -1   1       27.58       23.73      1.26 o 
   7  -1   1      618.03      612.28      9.03 o 
   8  -1   1      269.83      264.17      5.08 o 
   9  -1   1      113.27      106.83      4.59 o 
  10  -1   1        6.28        7.86      1.97 o 
  11  -1   1       21.66       25.89      2.62 o 
 -12   0   1        0.00        0.00      1.64 o 
 -11   0   1        2.46        3.93      1.64 o 
 -10   0   1        1.80        3.60      1.31 o 
  -9   0   1      104.91       96.34      4.26 o 
  -8   0   1      236.04      231.21      4.38 o 
  -7   0   1      361.44      337.48      7.37 o 
  -6   0   1      313.72      316.49      6.39 o 
  -5   0   1     1075.98     1111.64     13.55 o 
  -4   0   1      295.49      274.78      4.05 o 
  -3   0   1      438.98      397.02      5.21 o 
  -2   0   1      126.35      133.71      2.09 o 
  -1   0   1     1647.45      938.84     16.71 o 
   1   0   1      221.95      226.11      4.26 o 
   2   0   1     1629.80     1582.43     25.89 o 
   3   0   1      805.31      777.29     13.76 o 
   4   0   1      230.06      270.09      6.88 o 
   5   0   1       66.84       65.50      1.81 o 
   6   0   1      140.65      149.01      3.12 o 
   7   0   1      120.26      103.81      2.60 o 
   8   0   1      225.41      187.77      6.23 o 
   9   0   1       23.10       24.25      2.29 o 
  10   0   1      139.52      140.58      5.90 o 
  11   0   1       18.48       20.97      2.62 o 
 -12   1   1       27.65       26.22      2.62 o 
 -11   1   1        7.64       13.11      2.29 o 
 -10   1   1       25.79       27.85      2.29 o 
  -9   1   1       33.51       39.98      2.62 o 
  -8   1   1       63.59       60.95      3.28 o 
  -7   1   1      244.19      225.22      4.01 o 
  -6   1   1      161.75      174.68      3.31 o 
  -5   1   1       31.08       43.26      1.33 o 
  -4   1   1       40.00       33.83      1.02 o 
  -3   1   1      597.68      573.08     18.19 o 
  -2   1   1     1032.89     1027.51     15.40 o 
  -1   1   1     1440.82     1528.50     17.49 o 
   0   1   1     2071.09     2027.09     23.52 o 
   1   1   1     2355.59     2308.60     37.68 o 
   2   1   1       88.11       79.96      2.29 o 
   3   1   1      221.66      210.29      3.11 o 
   4   1   1        3.39        6.13      0.55 o 
   5   1   1       72.02       71.56      1.64 o 
   6   1   1       28.32       25.59      1.09 o 
   7   1   1      618.10      555.77     12.12 o 
   8   1   1      269.66      259.53      7.54 o 
   9   1   1      113.41       96.34      4.59 o 
  10   1   1        6.35        5.57      1.64 o 
  11   1   1       21.66       26.87      2.62 o 
 -12   2   1        0.61        3.28      1.97 o 
 -11   2   1        0.16       -1.97      1.31 o 
 -10   2   1        2.24        3.28      1.31 o 
  -9   2   1       97.79       96.34      4.59 o 
  -8   2   1      141.32      141.24      5.24 o 
  -7   2   1      396.05      384.38      9.50 o 
  -6   2   1      658.56      681.04      9.10 o 
  -5   2   1     1259.64     1285.35     15.48 o 
  -4   2   1      252.51      281.02      4.24 o 
  -3   2   1       84.47       95.69      1.81 o 
  -2   2   1     1376.62     1467.40     30.64 o 
  -1   2   1     4478.42     4778.75     75.70 o 
   0   2   1     1263.47     1323.31     88.64 o 
   1   2   1       39.38       41.94      1.64 o 
   2   2   1      705.44      691.43     12.45 o 
   3   2   1      670.48      630.48     11.80 o 
   4   2   1       19.24       31.46      1.97 o 
   5   2   1      224.70      222.83      5.90 o 
   6   2   1       55.71       56.04      2.95 o 
   7   2   1       38.16       33.42      2.62 o 
   8   2   1      118.27      110.76      4.92 o 
   9   2   1       10.19       13.44      2.29 o 
  10   2   1       73.39       72.09      4.26 o 
  11   2   1       10.15       10.16      2.29 o 
 -11   3   1       31.73       24.25      2.62 o 
 -10   3   1       14.97       18.35      2.62 o 
  -9   3   1       19.94       18.02      1.97 o 
  -8   3   1      133.06      124.85      4.92 o 
  -7   3   1       41.37       40.63      2.62 o 
  -6   3   1       68.02       68.16      3.28 o 
  -5   3   1       44.34       41.15      2.95 o 
  -4   3   1      169.89      167.30      2.91 o 
  -3   3   1      223.60      229.12      3.78 o 
  -2   3   1      299.08      322.45      7.21 o 
  -1   3   1      314.74      321.93      4.62 o 
   0   3   1      434.32      480.33      6.72 o 
   1   3   1       33.33       32.44      1.64 o 
   2   3   1       97.62      102.57      3.28 o 
   3   3   1      478.15      490.23     10.16 o 
   4   3   1       97.02       92.74      3.60 o 
   5   3   1      278.55      277.23      7.21 o 
   6   3   1       42.61       40.63      2.62 o 
   7   3   1      335.61      332.94      9.18 o 
   8   3   1      133.69      131.73      5.57 o 
   9   3   1       43.75       39.65      2.95 o 
  10   3   1        0.36        1.31      1.31 o 
  11   3   1       12.80       16.38      2.62 o 
 -11   4   1        8.52       10.49      2.62 o 
 -10   4   1       13.02       14.42      2.62 o 
  -9   4   1       19.03       19.01      2.29 o 
  -8   4   1       49.95       49.81      3.28 o 
  -7   4   1      192.30      192.68      6.55 o 
  -6   4   1      303.62      327.69      8.85 o 
  -5   4   1      279.58      286.40      7.54 o 
  -4   4   1      199.07      208.74      5.90 o 
  -3   4   1       15.32       14.75      1.31 o 
  -2   4   1       83.64       88.80      3.28 o 
  -1   4   1     1209.90     1422.66     97.65 o 
   0   4   1      438.00      512.26     10.98 o 
   1   4   1      138.82      148.77      4.26 o 
   2   4   1      417.15      438.13      9.50 o 
   3   4   1      294.96      289.68      7.21 o 
   4   4   1      191.30      189.41      5.90 o 
   5   4   1      235.74      241.51      6.88 o 
   6   4   1       14.59       13.76      1.64 o 
   7   4   1      171.28      171.38      6.23 o 
   8   4   1      101.00      113.05      5.24 o 
   9   4   1       12.87       16.38      2.29 o 
  10   4   1       38.53       40.63      3.28 o 
 -10   5   1       15.75       19.33      2.95 o 
  -9   5   1       32.00       32.44      2.95 o 
  -8   5   1       52.20       48.83      3.28 o 
  -7   5   1       65.04       68.49      3.93 o 
  -6   5   1       62.02       61.61      3.60 o 
  -5   5   1       49.49       47.84      2.95 o 
  -4   5   1      118.71      125.51      4.92 o 
  -3   5   1       50.49       51.45      2.95 o 
  -2   5   1      167.50      169.42      5.24 o 
  -1   5   1      297.72      298.62      5.08 o 
   0   5   1      432.00      454.32      6.83 o 
   1   5   1      165.10      169.42      4.92 o 
   2   5   1       48.08       53.09      2.62 o 
   3   5   1        9.73        8.52      1.64 o 
   4   5   1       41.94       43.91      2.62 o 
   5   5   1      281.52      293.29      8.19 o 
   6   5   1        7.85        7.86      1.64 o 
   7   5   1       99.06      105.19      4.92 o 
   8   5   1       48.43       55.38      3.60 o 
   9   5   1        9.83       11.14      2.29 o 
  -9   6   1       37.66       43.91      3.60 o 
  -8   6   1       14.21       11.14      2.29 o 
  -7   6   1      198.00      197.27      7.54 o 
  -6   6   1       68.57       72.42      4.26 o 
  -5   6   1       59.91       59.97      3.60 o 
  -4   6   1       53.08       53.41      3.28 o 
  -3   6   1       45.94       43.91      2.62 o 
  -2   6   1        7.97        7.54      1.64 o 
  -1   6   1      359.74      369.06      6.24 o 
   0   6   1      260.77      260.22      7.70 o 
   1   6   1       75.28       76.02      3.28 o 
   2   6   1      102.48      100.27      4.26 o 
   3   6   1       37.04       37.36      2.62 o 
   4   6   1       87.17       88.80      4.26 o 
   5   6   1      114.28      126.82      5.24 o 
   6   6   1       52.02       51.12      3.28 o 
   7   6   1       93.16       92.41      4.92 o 
   8   6   1       62.49       63.57      3.93 o 
  -8   7   1       27.35       28.18      2.95 o 
  -7   7   1        4.25        4.92      1.64 o 
  -6   7   1        7.45        5.57      1.64 o 
  -5   7   1        6.63        7.54      1.64 o 
  -4   7   1       29.40       30.48      2.62 o 
  -3   7   1       22.80       22.94      2.29 o 
  -2   7   1       41.14       43.91      2.95 o 
  -1   7   1       76.79       80.94      3.93 o 
   0   7   1       70.11       68.37      2.42 o 
   1   7   1       12.49       12.12      1.64 o 
   2   7   1        3.47        4.92      1.31 o 
   3   7   1        2.69        1.97      1.31 o 
   4   7   1       23.93       26.22      2.29 o 
   5   7   1      119.87      116.00      5.24 o 
   6   7   1       18.18       17.04      2.62 o 
   7   7   1       40.11       47.52      3.60 o 
  -6   8   1       15.52       14.42      2.62 o 
  -5   8   1        8.63        7.21      1.97 o 
  -4   8   1       20.30       17.04      2.29 o 
  -3   8   1        1.30        2.62      1.64 o 
  -2   8   1        8.20        9.18      1.64 o 
  -1   8   1      147.09      140.58      5.57 o 
   2   8   1       34.45       26.22      2.29 o 
   3   8   1        6.04        3.93      1.31 o 
   4   8   1       30.52       28.51      2.62 o 
   5   8   1       64.58       63.57      3.93 o 
  -1  -9   2      135.63       88.15      5.90 o 
  -6  -8   2       17.68       19.66      2.95 o 
  -5  -8   2       40.04       38.01      3.60 o 
  -4  -8   2        8.28        5.90      1.97 o 
  -3  -8   2       49.94       46.86      3.60 o 
  -1  -8   2       91.36       91.75      3.93 o 
   0  -8   2       43.27       39.14      4.75 o 
   1  -8   2       19.63       14.09      3.28 o 
   2  -8   2       18.01        8.85      2.95 o 
  -8  -7   2       68.45       77.01      4.92 o 
  -7  -7   2      138.65      147.13      6.55 o 
  -6  -7   2       18.47       18.02      2.62 o 
  -5  -7   2       14.24       15.73      2.62 o 
  -4  -7   2       13.80       16.71      2.29 o 
  -3  -7   2       26.09       28.84      2.62 o 
  -2  -7   2       25.56       26.22      2.62 o 
   0  -7   2      152.00      135.77     29.33 o 
   1  -7   2       12.09       12.69      4.42 o 
   2  -7   2       93.13       95.60      8.03 o 
   3  -7   2       10.63        9.19      1.33 o 
   4  -7   2       10.88       11.14      2.29 o 
   6  -7   2      146.27      161.55      6.88 o 
   7  -7   2       11.93       10.16      2.29 o 
  -9  -6   2       25.38       20.32      2.95 o 
  -8  -6   2       18.98       17.37      2.62 o 
  -7  -6   2        9.78        5.90      1.97 o 
  -6  -6   2       87.37       91.75      4.92 o 
  -5  -6   2      121.17      131.73      5.57 o 
  -4  -6   2       51.54       53.41      3.28 o 
  -3  -6   2       53.56       57.35      3.28 o 
  -2  -6   2      144.09      145.82      5.24 o 
  -1  -6   2      132.16      137.63      4.59 o 
   0  -6   2      127.43      130.09      3.93 o 
   1  -6   2       32.71       38.12      3.93 o 
   2  -6   2       44.42       41.65      5.73 o 
   3  -6   2       60.44       66.14      2.36 o 
   4  -6   2        8.28       10.48      1.33 o 
   5  -6   2        1.73       -0.22      1.64 o 
   6  -6   2      142.39      149.22      3.86 o 
   7  -6   2       53.42       59.31      3.93 o 
   8  -6   2        0.61       -2.46      1.64 o 
 -10  -5   2       59.00       69.14      4.26 o 
  -9  -5   2        4.96        6.55      1.97 o 
  -8  -5   2      153.06      164.83      6.55 o 
  -7  -5   2      139.91      137.96      5.90 o 
  -6  -5   2      108.15      117.31      5.24 o 
  -5  -5   2       16.27       17.04      2.29 o 
  -4  -5   2       32.41       30.15      2.29 o 
  -3  -5   2      261.71      264.47      6.72 o 
  -2  -5   2       87.19       69.91     15.07 o 
  -1  -5   2      360.16      385.37      8.52 o 
   0  -5   2      100.95       99.95      2.32 o 
   1  -5   2      332.91      322.40     24.90 o 
   2  -5   2      142.50      142.32      9.83 o 
   3  -5   2       86.97       86.92      4.59 o 
   4  -5   2       66.78       68.24      2.46 o 
   5  -5   2      102.43      108.72      2.91 o 
   6  -5   2      114.96      119.96      3.15 o 
   7  -5   2      129.25      138.41      3.09 o 
   8  -5   2        7.59        6.52      1.46 o 
   9  -5   2       42.56       49.15      3.60 o 
 -11  -4   2       30.52       35.39      3.28 o 
 -10  -4   2       35.40       33.10      2.95 o 
  -9  -4   2       32.31       31.46      2.95 o 
  -8  -4   2       10.53       14.09      2.29 o 
  -7  -4   2      143.47      154.67      5.90 o 
  -6  -4   2       24.56       27.53      2.62 o 
  -5  -4   2      286.30      291.76      5.18 o 
  -4  -4   2      323.02      341.49      5.48 o 
  -3  -4   2        0.52        1.26      0.55 o 
  -2  -4   2     1464.85     1606.70     20.63 o 
  -1  -4   2      693.04      730.76     13.44 o 
   0  -4   2      800.96      830.70     14.75 o 
   1  -4   2      407.72      436.30      4.95 o 
   2  -4   2      112.45      105.32      2.52 o 
   3  -4   2      225.27      215.15      3.86 o 
   4  -4   2      289.33      294.93      6.23 o 
   5  -4   2      160.42      167.99      3.62 o 
   6  -4   2       84.57       84.03      2.60 o 
   7  -4   2      181.56      185.15      3.47 o 
   8  -4   2       31.31       33.13      2.09 o 
   9  -4   2        4.32        6.39      1.26 o 
  10  -4   2       14.95       16.71      1.81 o 
 -11  -3   2        4.71        6.23      1.97 o 
 -10  -3   2       63.75       66.19      3.93 o 
  -9  -3   2       86.99       86.84      4.26 o 
  -8  -3   2      433.72      443.70     11.14 o 
  -7  -3   2       49.22       52.30      2.05 o 
  -6  -3   2      359.98      376.32      7.37 o 
  -5  -3   2       14.08       14.34      0.71 o 
  -4  -3   2      336.87      375.04      4.08 o 
  -3  -3   2      309.95      329.72      3.56 o 
  -2  -3   2      100.34       89.44      5.64 o 
  -1  -3   2     3445.41     3775.03     59.31 o 
   0  -3   2        1.10        1.31      0.33 o 
   1  -3   2      322.39      320.19      3.61 o 
   2  -3   2       76.87       66.51      1.32 o 
   3  -3   2       83.36       85.32      2.46 o 
   4  -3   2      346.41      373.15      5.59 o 
   5  -3   2      125.42      126.03      2.99 o 
   6  -3   2       71.12       68.20      2.28 o 
   7  -3   2      202.24      199.84      3.47 o 
   8  -3   2       12.90       16.67      1.49 o 
   9  -3   2       50.58       54.15      2.42 o 
  10  -3   2       29.85       33.42      3.28 o 
 -11  -2   2       25.16       21.63      2.29 o 
 -10  -2   2       22.95       18.35      1.97 o 
  -9  -2   2       24.93       27.87      1.62 o 
  -8  -2   2       12.67       11.86      1.26 o 
  -7  -2   2      247.99      235.97      4.38 o 
  -6  -2   2       95.82       96.27      2.62 o 
  -5  -2   2      177.29      166.36      3.22 o 
  -4  -2   2      589.48      592.40      7.74 o 
  -3  -2   2      446.24      467.27      5.56 o 
  -2  -2   2     3443.83     3612.71     40.34 o 
  -1  -2   2     2101.58     2244.70     35.39 o 
   0  -2   2     2970.34     3051.72     30.53 o 
   1  -2   2      578.71      611.24      6.00 o 
   2  -2   2       31.23       33.63      1.09 o 
   3  -2   2      154.55      135.68      4.26 o 
   4  -2   2     1447.18     1502.90     25.56 o 
   5  -2   2      584.67      573.47      7.64 o 
   6  -2   2       43.04       39.57      2.79 o 
   7  -2   2      196.18      183.77      4.28 o 
   8  -2   2       93.21       89.00      3.11 o 
   9  -2   2       12.88       11.47      2.29 o 
  10  -2   2       11.86       18.68      2.62 o 
  11  -2   2       47.76       59.97      4.26 o 
 -11  -1   2       34.48       33.75      2.62 o 
 -10  -1   2       83.60       79.33      2.66 o 
  -9  -1   2      606.07      599.26      9.15 o 
  -8  -1   2      426.51      399.24      6.55 o 
  -7  -1   2       24.30       21.04      1.26 o 
  -6  -1   2      212.11      212.62      3.82 o 
  -5  -1   2       55.61       55.10      1.49 o 
  -4  -1   2      203.13      219.86      6.55 o 
  -3  -1   2     2303.11     2232.80     35.06 o 
  -2  -1   2     2956.59     2933.59     68.98 o 
  -1  -1   2     5140.44     5492.14     87.82 o 
   0  -1   2     4550.46     4576.62     39.10 o 
   1  -1   2     1270.83     1231.94     17.50 o 
   2  -1   2      829.69      792.31      9.34 o 
   3  -1   2      882.73      883.44     10.00 o 
   4  -1   2      869.41      973.67     29.49 o 
   5  -1   2      181.56      174.66      5.24 o 
   6  -1   2       17.83       17.27      1.26 o 
   7  -1   2      180.60      174.82      3.92 o 
   8  -1   2      149.41      157.62      5.90 o 
   9  -1   2       59.17       67.83      3.93 o 
  10  -1   2       37.38       40.63      3.28 o 
  11  -1   2        1.97        1.31      1.97 o 
 -12   0   2       13.23       11.80      2.29 o 
 -11   0   2       41.13       40.63      2.95 o 
 -10   0   2        3.97        1.97      1.31 o 
  -9   0   2        0.95       -0.49      0.82 o 
  -8   0   2        3.76        5.13      0.93 o 
  -7   0   2        9.98        7.27      0.93 o 
  -6   0   2        0.04        0.66      0.66 o 
  -5   0   2      152.05      193.34      3.24 o 
  -4   0   2       37.07       35.88      1.16 o 
  -3   0   2      149.38      152.80      2.42 o 
  -2   0   2       14.85       17.97      0.66 o 
  -1   0   2      298.00      300.56      7.21 o 
   0   0   2      100.25      109.19      1.30 o 
   1   0   2       28.88       24.55      0.86 o 
   2   0   2      202.63      200.19      2.83 o 
   3   0   2        2.30        3.28      0.98 o 
   4   0   2     1052.86     1104.65     19.66 o 
   5   0   2      294.02      290.85      4.71 o 
   6   0   2       13.79       11.94      1.15 o 
   7   0   2        4.83        2.95      1.31 o 
   8   0   2      123.05      110.43      4.92 o 
   9   0   2        0.54        1.31      1.31 o 
  10   0   2       15.31       18.68      2.29 o 
  11   0   2       34.00       36.70      3.28 o 
 -12   1   2        2.10       -2.46      1.64 o 
 -11   1   2       34.50       37.03      2.95 o 
 -10   1   2       83.88       79.96      3.93 o 
  -9   1   2      605.30      605.90     13.44 o 
  -8   1   2      428.94      419.30      6.58 o 
  -7   1   2       24.44       20.01      1.16 o 
  -6   1   2      212.89      226.62      3.92 o 
  -5   1   2       55.42       53.47      1.49 o 
  -4   1   2      203.18      217.92      3.35 o 
  -3   1   2     2301.73     2204.84     25.02 o 
  -2   1   2     2954.63     2975.49     33.36 o 
  -1   1   2     5147.59     5106.09     85.04 o 
   0   1   2     4545.00     4458.49    104.53 o 
   1   1   2     1270.34     1221.31     20.64 o 
   2   1   2      828.46      813.66     14.09 o 
   3   1   2      881.28      881.30     10.63 o 
   4   1   2      869.79     1002.88     16.06 o 
   5   1   2      181.90      178.20      3.15 o 
   6   1   2       18.02       17.37      1.97 o 
   7   1   2      181.39      175.97      5.90 o 
   8   1   2      149.39      151.39      5.57 o 
   9   1   2       59.54       70.78      3.93 o 
  10   1   2       37.51       42.93      3.28 o 
  11   1   2        2.01        1.64      1.64 o 
 -12   2   2        9.06        8.52      2.29 o 
 -11   2   2       25.08       26.22      2.62 o 
 -10   2   2       23.17       18.68      1.97 o 
  -9   2   2       25.03       23.27      2.29 o 
  -8   2   2       12.66       11.47      1.97 o 
  -7   2   2      247.94      231.55      4.24 o 
  -6   2   2       94.77       94.44      2.28 o 
  -5   2   2      178.53      166.32      4.10 o 
  -4   2   2      589.14      598.58      7.87 o 
  -3   2   2      442.76      471.05      6.24 o 
  -2   2   2     3449.28     3688.38     41.12 o 
  -1   2   2     2100.26     2183.61     20.43 o 
   0   2   2     2970.46     2983.66     33.94 o 
   1   2   2      579.35      636.05     11.14 o 
   2   2   2       31.01       31.46      1.64 o 
   3   2   2      154.01      135.01      3.93 o 
   4   2   2     1444.14     1453.32     25.89 o 
   5   2   2      583.31      574.45     12.12 o 
   6   2   2       43.06       42.27      2.62 o 
   7   2   2      196.56      182.85      6.23 o 
   8   2   2       92.94       90.12      4.26 o 
   9   2   2       12.92       12.12      1.97 o 
  10   2   2       11.78        9.83      1.97 o 
  11   2   2       47.73       54.72      3.93 o 
 -11   3   2        4.72        8.19      1.97 o 
 -10   3   2       63.59       64.56      3.93 o 
  -9   3   2       86.09       88.15      4.26 o 
  -8   3   2      436.07      448.61     11.14 o 
  -7   3   2       50.05       51.78      2.95 o 
  -6   3   2      359.80      364.65      6.39 o 
  -5   3   2       13.97       14.42      0.84 o 
  -4   3   2      336.85      365.01      5.41 o 
  -3   3   2      308.81      323.72      4.95 o 
  -2   3   2       99.57       95.72      2.19 o 
  -1   3   2     3454.56     3744.52     42.40 o 
   0   3   2        1.28        0.82      1.15 o 
   1   3   2      321.70      330.97      6.88 o 
   2   3   2       77.49       69.80      2.62 o 
   3   3   2       83.02       87.49      3.28 o 
   4   3   2      347.04      384.06      8.85 o 
   5   3   2      125.34      128.46      4.59 o 
   6   3   2       71.59       69.14      3.60 o 
   7   3   2      202.27      202.51      6.55 o 
   8   3   2       12.68       15.07      2.29 o 
   9   3   2       50.84       49.48      3.28 o 
  10   3   2       29.92       30.80      2.95 o 
 -11   4   2       30.47       36.70      3.28 o 
 -10   4   2       35.67       36.05      3.28 o 
  -9   4   2       32.42       32.11      2.62 o 
  -8   4   2       10.59       10.16      1.97 o 
  -7   4   2      143.14      150.08      5.57 o 
  -6   4   2       25.09       25.23      2.29 o 
  -5   4   2      287.44      271.15      6.06 o 
  -4   4   2      322.89      333.49      5.57 o 
  -3   4   2        0.50        1.64      0.66 o 
  -2   4   2     1464.99     1594.23     27.85 o 
  -1   4   2      694.15      732.54      9.60 o 
   0   4   2      800.82      871.56     12.62 o 
   1   4   2      407.89      447.63      9.18 o 
   2   4   2      113.00      106.83      3.60 o 
   3   4   2      225.89      221.85      5.90 o 
   4   4   2      287.79      301.15      7.86 o 
   5   4   2      159.40      162.86      5.57 o 
   6   4   2       85.35       89.46      4.26 o 
   7   4   2      181.23      190.72      6.55 o 
   8   4   2       31.12       27.20      2.62 o 
   9   4   2        4.35        6.55      1.64 o 
  10   4   2       14.91       16.71      2.62 o 
 -10   5   2       58.54       62.26      4.26 o 
  -9   5   2        4.91        6.23      1.64 o 
  -8   5   2      153.48      155.65      6.23 o 
  -7   5   2      140.87      139.27      5.57 o 
  -6   5   2      107.58      112.07      4.92 o 
  -5   5   2       16.40       16.06      1.97 o 
  -4   5   2       32.47       32.77      2.29 o 
  -3   5   2      260.90      262.81      7.21 o 
  -2   5   2       86.51       79.63      3.60 o 
  -1   5   2      362.04      388.22      6.11 o 
   0   5   2      101.47      101.47      2.66 o 
   1   5   2      330.62      353.58      8.19 o 
   2   5   2      142.71      149.43      4.92 o 
   3   5   2       86.70       93.39      3.93 o 
   4   5   2       66.93       74.06      3.60 o 
   5   5   2      102.26      106.50      4.59 o 
   6   5   2      115.46      117.64      5.24 o 
   7   5   2      128.61      133.37      5.57 o 
   8   5   2        7.59        8.19      1.97 o 
   9   5   2       42.57       46.86      3.60 o 
  -9   6   2       25.42       22.28      2.62 o 
  -8   6   2       19.03       19.66      2.95 o 
  -7   6   2        9.64        9.18      1.97 o 
  -6   6   2       88.02       91.75      4.59 o 
  -5   6   2      121.74      120.59      5.24 o 
  -4   6   2       51.79       53.09      3.28 o 
  -3   6   2       53.92       55.38      3.28 o 
  -2   6   2      143.89      145.82      5.24 o 
  -1   6   2      132.59      137.13      3.22 o 
   0   6   2      127.37      134.73      3.22 o 
   1   6   2       32.77       31.46      1.97 o 
   2   6   2       44.64       42.27      2.62 o 
   3   6   2       60.66       66.19      3.28 o 
   4   6   2        8.11        7.86      1.64 o 
   5   6   2        1.64        0.98      1.31 o 
   6   6   2      142.79      149.76      5.90 o 
   7   6   2       53.07       57.02      3.93 o 
   8   6   2        0.59       -0.33      1.64 o 
  -8   7   2       68.63       67.50      4.59 o 
  -7   7   2      138.65      156.31      6.88 o 
  -6   7   2       18.24       18.02      2.62 o 
  -5   7   2       14.20       16.06      2.29 o 
  -4   7   2       13.83       15.40      2.29 o 
  -3   7   2       26.01       22.28      2.29 o 
  -2   7   2       25.78       27.53      2.29 o 
  -1   7   2      224.93      232.99      7.21 o 
   1   7   2       11.99       10.49      1.64 o 
   2   7   2       93.20       93.06      4.26 o 
   3   7   2       10.54       10.16      1.64 o 
   4   7   2       10.96       10.81      1.64 o 
   5   7   2       26.54       31.13      2.62 o 
   6   7   2      146.20      162.54      6.55 o 
   7   7   2       11.75       12.45      2.29 o 
  -6   8   2       17.67       15.73      2.62 o 
  -5   8   2       40.07       34.08      2.95 o 
  -4   8   2        8.40        9.18      1.97 o 
  -3   8   2       49.52       44.57      3.28 o 
  -2   8   2       42.68       40.31      2.95 o 
  -1   8   2       91.08       93.72      4.59 o 
   4   8   2        1.62        2.29      1.31 o 
  -6  -8   3        3.30        7.54      2.29 o 
  -5  -8   3        8.26        4.59      1.97 o 
  -4  -8   3       10.76       15.07      2.62 o 
  -1  -8   3       63.53       59.50     14.91 o 
   0  -8   3       64.52       62.77     11.96 o 
   1  -8   3       24.81       21.69      2.62 o 
   2  -8   3        2.14        2.88      2.95 o 
   3  -8   3        2.77       -0.33      2.29 o 
  -8  -7   3       40.34       39.00      3.60 o 
  -7  -7   3       57.21       71.76      4.59 o 
  -6  -7   3       29.92       34.08      2.95 o 
  -5  -7   3       11.31       10.81      2.29 o 
  -4  -7   3       13.19       11.80      2.29 o 
  -3  -7   3       29.17       28.51      2.62 o 
  -2  -7   3       32.68       30.15      2.62 o 
  -1  -7   3       33.68       32.44      2.29 o 
   0  -7   3       49.98       44.04      7.86 o 
   1  -7   3       13.48       12.22      2.13 o 
   2  -7   3       17.17       16.16      1.64 o 
   3  -7   3        2.94        0.79      1.09 o 
   4  -7   3       43.35       47.80      3.77 o 
   5  -7   3       96.79      105.19      5.57 o 
  -9  -6   3       39.89       41.62      3.60 o 
  -8  -6   3        9.87        9.83      2.29 o 
  -7  -6   3       16.11       20.64      2.95 o 
  -6  -6   3        0.80        1.31      1.31 o 
  -5  -6   3        9.89        7.86      1.97 o 
  -4  -6   3       44.64       49.15      3.28 o 
  -3  -6   3      110.99      119.28      4.59 o 
  -2  -6   3       25.26       22.28      1.97 o 
  -1  -6   3        1.34        0.33      0.98 o 
   0  -6   3      253.96      234.19     23.59 o 
   1  -6   3       97.69       87.42     14.25 o 
   2  -6   3       30.94       29.72      1.64 o 
   3  -6   3       32.01       32.94      1.81 o 
   4  -6   3       84.82       83.89      2.83 o 
   5  -6   3       17.91       21.54      1.69 o 
   6  -6   3       21.01       25.28      1.94 o 
   7  -6   3       23.00       28.12      1.72 o 
 -10  -5   3        6.37        3.93      1.97 o 
  -9  -5   3       69.12       64.88      4.26 o 
  -8  -5   3       84.69       89.46      4.92 o 
  -7  -5   3       86.73       90.77      4.59 o 
  -6  -5   3       60.05       63.24      3.60 o 
  -5  -5   3       46.56       48.83      2.95 o 
  -4  -5   3       51.81       54.40      3.28 o 
  -3  -5   3       12.88       15.73      1.97 o 
  -2  -5   3      162.92      161.23      4.92 o 
  -1  -5   3       66.33       63.90      2.95 o 
   0  -5   3      131.55      117.54      8.67 o 
   1  -5   3       65.97       59.83      4.42 o 
   2  -5   3      115.78      115.72      2.91 o 
   3  -5   3       96.54       95.03      2.60 o 
   4  -5   3       85.60       88.83      2.60 o 
   5  -5   3      179.48      191.92      4.17 o 
   6  -5   3      101.98      104.74      5.08 o 
   7  -5   3       41.03       43.42      2.29 o 
   8  -5   3        6.35        6.39      1.10 o 
   9  -5   3       19.37       24.03      2.19 o 
 -11  -4   3       69.10       69.47      4.26 o 
 -10  -4   3        4.64        8.19      1.97 o 
  -9  -4   3      181.84      180.56      6.88 o 
  -8  -4   3       35.01       35.06      2.95 o 
  -7  -4   3       83.78       87.49      4.26 o 
  -6  -4   3       82.83       81.27      3.93 o 
  -5  -4   3       12.39       10.49      1.64 o 
  -4  -4   3      122.67      116.00      4.26 o 
  -3  -4   3      105.62       95.77      2.28 o 
  -2  -4   3      131.17      129.92      2.18 o 
  -1  -4   3      127.72      128.13      3.93 o 
   0  -4   3      443.03      450.44     12.78 o 
   1  -4   3      118.60      112.99      4.73 o 
   2  -4   3       85.79       88.20      3.28 o 
   3  -4   3       37.92       37.33      1.57 o 
   4  -4   3      139.80      144.60      3.38 o 
   5  -4   3       81.33       82.87      2.60 o 
   6  -4   3      123.69      128.53      3.38 o 
   7  -4   3        5.45        4.00      1.09 o 
   8  -4   3       33.39       33.96      1.67 o 
   9  -4   3       13.04       15.18      1.73 o 
 -12  -3   3        1.17       -0.98      1.64 o 
 -11  -3   3       15.61       18.02      2.29 o 
 -10  -3   3       10.00       15.07      1.97 o 
  -9  -3   3      303.19      295.58      8.52 o 
  -8  -3   3      303.58      289.03      8.19 o 
  -7  -3   3      135.06      133.37      4.92 o 
  -6  -3   3      146.05      144.51      4.92 o 
  -5  -3   3      212.28      214.82      3.78 o 
  -4  -3   3      644.96      696.45      8.37 o 
  -3  -3   3      611.13      680.16      6.30 o 
  -2  -3   3       10.34        9.64      0.59 o 
  -1  -3   3      141.19      149.10      3.93 o 
   0  -3   3      345.21      348.54      5.21 o 
   1  -3   3      103.67      103.55      2.78 o 
   2  -3   3      349.85      350.66     26.71 o 
   3  -3   3      565.94      548.53      7.32 o 
   4  -3   3      127.69      126.65      5.08 o 
   5  -3   3      303.29      306.34      5.19 o 
   6  -3   3      197.43      205.56      8.19 o 
   7  -3   3       61.04       58.75      2.36 o 
   8  -3   3       37.68       35.39      1.96 o 
   9  -3   3       17.37       20.37      1.81 o 
  10  -3   3       42.40       45.55      3.60 o 
 -11  -2   3       46.74       45.55      2.95 o 
 -10  -2   3        3.24        1.64      1.31 o 
  -9  -2   3      411.46      383.73      9.83 o 
  -8  -2   3       11.68       14.09      1.97 o 
  -7  -2   3      221.36      211.23      4.01 o 
  -6  -2   3      144.53      138.39      2.95 o 
  -5  -2   3       94.63       95.56      2.12 o 
  -4  -2   3      175.79      186.38      4.42 o 
  -3  -2   3      154.73      156.78      2.42 o 
  -2  -2   3      389.16      392.58      7.86 o 
  -1  -2   3      270.35      264.45      5.24 o 
   0  -2   3      993.21     1005.21     10.08 o 
   1  -2   3      559.44      556.47      5.56 o 
   2  -2   3       62.59       69.79      1.81 o 
   3  -2   3       91.35       97.53      2.28 o 
   4  -2   3      287.77      265.76      4.33 o 
   5  -2   3      219.59      217.57      4.09 o 
   6  -2   3      493.85      468.42      8.52 o 
   7  -2   3       40.79       40.53      1.96 o 
   8  -2   3      120.09      117.84      4.92 o 
   9  -2   3       43.81       51.12      3.60 o 
  10  -2   3       40.02       40.31      3.28 o 
 -11  -1   3        7.00        9.50      1.64 o 
 -10  -1   3       24.20       25.38      2.79 o 
  -9  -1   3      547.07      531.05      8.22 o 
  -8  -1   3      348.32      324.27      7.86 o 
  -7  -1   3       38.50       33.52      1.49 o 
  -6  -1   3       36.69       33.36      1.26 o 
  -5  -1   3       28.72       27.27      1.02 o 
  -4  -1   3      446.11      458.41      6.11 o 
  -3  -1   3       70.50       75.53      1.97 o 
  -2  -1   3       68.53       76.35      2.29 o 
  -1  -1   3       35.89       39.65      1.64 o 
   0  -1   3      157.22      162.48      2.00 o 
   1  -1   3      586.72      568.34     12.17 o 
   2  -1   3      244.89      222.33      3.38 o 
   3  -1   3      912.64      934.11     35.23 o 
   4  -1   3       20.15       15.70      1.80 o 
   5  -1   3      191.99      223.16      6.55 o 
   6  -1   3      137.91      133.37      4.92 o 
   7  -1   3       14.96       11.18      1.26 o 
   8  -1   3      160.82      136.32      5.57 o 
   9  -1   3        5.84        6.55      1.97 o 
  10  -1   3       61.72       59.97      3.93 o 
 -11   0   3       48.81       46.53      3.28 o 
 -10   0   3       20.51       22.42      1.49 o 
  -9   0   3      755.81      721.85     13.11 o 
  -8   0   3       89.59       93.23      2.55 o 
  -7   0   3      235.70      209.25      3.94 o 
  -6   0   3        7.30        8.43      1.80 o 
  -5   0   3       82.64       84.71      1.96 o 
  -4   0   3       68.14       80.90      1.73 o 
  -3   0   3      437.07      438.03      5.67 o 
  -2   0   3     2629.57     2618.01     33.59 o 
  -1   0   3     2903.02     2880.65     24.63 o 
   0   0   3      236.00      215.15      2.36 o 
   1   0   3       41.60       30.32      0.81 o 
   2   0   3      921.26      887.89     12.78 o 
   3   0   3      943.67     1023.05     11.49 o 
   4   0   3       64.95       57.35      2.62 o 
   5   0   3      218.31      212.02      6.23 o 
   6   0   3      502.04      475.29      7.14 o 
   7   0   3       37.03       38.01      2.62 o 
   8   0   3      112.48      112.07      4.92 o 
   9   0   3       73.49       77.01      4.26 o 
  10   0   3       66.96       61.61      3.93 o 
  11   0   3        0.27        2.62      1.97 o 
 -12   1   3        3.53        5.90      1.97 o 
 -11   1   3        6.97        8.19      1.97 o 
 -10   1   3       24.29       26.22      2.29 o 
  -9   1   3      546.83      534.87      8.33 o 
  -8   1   3      347.86      329.10      5.67 o 
  -7   1   3       38.81       32.80      1.39 o 
  -6   1   3       36.80       32.47      1.39 o 
  -5   1   3       28.28       25.60      1.16 o 
  -4   1   3      445.57      464.51      6.26 o 
  -3   1   3       70.35       80.85      2.46 o 
  -2   1   3       68.51       79.80      1.62 o 
  -1   1   3       35.62       38.67      0.71 o 
   0   1   3      157.74      161.55      2.55 o 
   1   1   3      584.20      584.93     10.49 o 
   2   1   3      243.96      224.14      5.24 o 
   3   1   3      910.55      955.55     17.37 o 
   4   1   3       19.54       19.01      1.64 o 
   5   1   3      191.74      217.59      6.23 o 
   6   1   3      137.52      133.37      4.92 o 
   7   1   3       14.98       13.11      1.97 o 
   8   1   3      160.67      135.66      5.57 o 
   9   1   3        5.89        5.90      1.64 o 
  10   1   3       61.55       62.92      3.93 o 
 -12   2   3       89.71      104.21      5.24 o 
 -11   2   3       47.10       44.57      3.28 o 
 -10   2   3        3.42        1.97      1.31 o 
  -9   2   3      411.29      399.79     10.16 o 
  -8   2   3       11.44       12.14      1.15 o 
  -7   2   3      221.50      219.92      4.15 o 
  -6   2   3      144.77      138.04      2.99 o 
  -5   2   3       94.05       92.47      2.19 o 
  -4   2   3      177.37      183.93      3.22 o 
  -3   2   3      156.12      156.00      2.89 o 
  -2   2   3      388.60      378.41      5.44 o 
  -1   2   3      268.75      253.54      3.07 o 
   0   2   3      998.02      980.83     20.97 o 
   1   2   3      561.63      581.98     10.49 o 
   2   2   3       62.38       69.47      2.62 o 
   3   2   3       91.53       97.65      3.28 o 
   4   2   3      288.18      276.90      6.88 o 
   5   2   3      218.67      221.52      6.23 o 
   6   2   3      493.65      462.05     11.14 o 
   7   2   3       41.12       36.70      2.62 o 
   8   2   3      120.32      103.22      4.59 o 
   9   2   3       43.83       46.53      3.28 o 
  10   2   3       39.97       39.00      3.28 o 
 -12   3   3        1.21       -0.66      1.97 o 
 -11   3   3       15.58       22.61      2.62 o 
 -10   3   3       10.06       10.16      1.97 o 
  -9   3   3      302.55      302.46      8.85 o 
  -8   3   3      302.30      307.38      8.52 o 
  -7   3   3      135.34      130.42      4.92 o 
  -6   3   3      146.02      136.71      2.99 o 
  -5   3   3      211.37      200.35      3.69 o 
  -4   3   3      643.62      673.19      9.13 o 
  -3   3   3      609.73      662.69      8.90 o 
  -2   3   3       10.29        9.65      0.82 o 
  -1   3   3      141.73      141.64      2.12 o 
   0   3   3      346.40      356.20      6.88 o 
   1   3   3      103.04      105.19      2.95 o 
   2   3   3      350.12      381.76      8.19 o 
   3   3   3      564.46      553.47     11.47 o 
   4   3   3      127.82      124.52      4.26 o 
   5   3   3      303.62      301.15      7.86 o 
   6   3   3      196.92      203.83      6.55 o 
   7   3   3       61.08       61.61      3.60 o 
   8   3   3       37.51       34.41      2.62 o 
   9   3   3       17.50       19.01      2.62 o 
  10   3   3       42.16       46.53      3.60 o 
 -11   4   3       69.31       65.87      4.26 o 
 -10   4   3        4.59        2.95      1.64 o 
  -9   4   3      181.32      185.47      6.88 o 
  -8   4   3       34.85       33.75      2.62 o 
  -7   4   3       83.57       84.87      3.93 o 
  -6   4   3       83.01       76.35      3.60 o 
  -5   4   3       12.30       14.23      2.46 o 
  -4   4   3      123.34      114.54      2.75 o 
  -3   4   3      106.28      101.88      2.52 o 
  -2   4   3      130.00      129.48      2.60 o 
  -1   4   3      126.01      132.81      2.75 o 
   0   4   3      444.70      462.05      9.18 o 
   1   4   3      119.32      119.28      3.60 o 
   2   4   3       85.54       90.44      3.28 o 
   3   4   3       38.11       38.01      2.29 o 
   4   4   3      139.99      142.87      4.92 o 
   5   4   3       80.45       89.46      3.93 o 
   6   4   3      122.97      126.82      5.24 o 
   7   4   3        5.40        6.88      1.64 o 
   8   4   3       33.19       32.44      2.95 o 
   9   4   3       12.88       17.04      2.62 o 
 -10   5   3        6.40        5.57      1.97 o 
  -9   5   3       68.75       66.85      4.26 o 
  -8   5   3       83.95       84.87      4.59 o 
  -7   5   3       87.43       88.48      4.59 o 
  -6   5   3       60.84       58.33      3.28 o 
  -5   5   3       47.18       48.50      2.95 o 
  -4   5   3       52.02       49.15      2.95 o 
  -3   5   3       12.65       15.40      1.64 o 
  -2   5   3      163.11      166.02      3.31 o 
  -1   5   3       66.31       65.37      2.05 o 
   0   5   3      131.64      124.20      3.93 o 
   1   5   3       65.70       65.54      2.95 o 
   2   5   3      115.95      118.95      4.26 o 
   3   5   3       96.22       92.74      3.93 o 
   4   5   3       85.39       89.46      3.93 o 
   5   5   3      180.01      187.77      6.55 o 
   6   5   3      101.66      102.24      4.92 o 
   7   5   3       41.06       39.98      2.95 o 
   8   5   3        6.28        5.24      1.64 o 
   9   5   3       19.38       24.25      2.62 o 
  -9   6   3       39.67       45.22      3.60 o 
  -8   6   3        9.73       12.78      2.29 o 
  -7   6   3       16.02       17.37      2.29 o 
  -6   6   3        0.82        0.00      0.98 o 
  -5   6   3        9.89        7.86      1.64 o 
  -4   6   3       44.81       45.55      2.95 o 
  -3   6   3      111.43      106.83      4.59 o 
  -2   6   3       24.92       23.27      1.97 o 
  -1   6   3        1.42        2.29      1.31 o 
   0   6   3      253.87      246.10      6.55 o 
   1   6   3       97.54       92.74      3.60 o 
   2   6   3       30.81       30.48      2.29 o 
   3   6   3       32.13       30.80      2.29 o 
   4   6   3       84.87       92.08      4.26 o 
   5   6   3       17.62       19.99      1.97 o 
   6   6   3       21.00       22.94      2.29 o 
   7   6   3       22.87       23.59      2.62 o 
  -8   7   3       40.03       39.65      3.28 o 
  -7   7   3       57.46       62.59      4.26 o 
  -6   7   3       30.19       24.90      2.62 o 
  -5   7   3       11.44       13.76      1.97 o 
  -4   7   3       13.14       11.14      1.97 o 
  -3   7   3       29.07       30.15      2.62 o 
  -2   7   3       32.69       31.13      2.62 o 
  -1   7   3       33.55       34.08      2.62 o 
   3   7   3        2.87        4.26      1.31 o 
   4   7   3       42.87       44.24      2.95 o 
   5   7   3       96.98       97.98      4.92 o 
   6   7   3      127.69      117.31      5.57 o 
  -6   8   3        3.31       -0.33      1.64 o 
  -5   8   3        8.19        6.88      1.64 o 
  -4   8   3       10.90       13.44      2.29 o 
  -3   8   3       67.20       66.19      3.93 o 
  -2   8   3       23.46       21.96      2.29 o 
  -5  -8   4       17.52       22.28      2.95 o 
  -4  -8   4        1.73       -0.66      1.97 o 
  -2  -8   4       77.85       75.70      3.60 o 
  -1  -8   4      153.83      131.44     16.06 o 
   0  -8   4        4.00        1.01      3.11 o 
   1  -8   4       18.52       19.38      3.11 o 
   2  -8   4       30.59       32.22      2.12 o 
   3  -8   4        4.56        4.89      1.80 o 
  -8  -7   4       21.63       21.96      2.95 o 
  -7  -7   4       38.49       44.57      3.60 o 
  -6  -7   4        6.08        8.52      2.29 o 
  -5  -7   4       39.70       46.86      3.60 o 
  -4  -7   4      109.13      114.36      5.24 o 
  -3  -7   4      125.25      139.93      5.57 o 
  -1  -7   4       29.99       30.83      1.94 o 
   0  -7   4        0.98        0.44      0.88 o 
   1  -7   4       12.85       14.52      5.24 o 
   2  -7   4        5.48        5.69      2.62 o 
   3  -7   4       70.52       69.45      3.60 o 
   4  -7   4       11.84       13.87      1.64 o 
   5  -7   4       18.24       17.64      3.77 o 
  -9  -6   4       40.55       45.55      3.93 o 
  -8  -6   4       20.92       21.63      2.95 o 
  -7  -6   4      233.57      237.25      8.19 o 
  -6  -6   4       10.46       13.44      2.29 o 
  -5  -6   4       68.22       70.13      3.93 o 
  -4  -6   4       47.54       44.89      2.95 o 
  -3  -6   4      287.96      279.52      7.86 o 
  -2  -6   4      459.89      448.28     10.16 o 
  -1  -6   4      284.35      273.95      6.55 o 
   0  -6   4       35.20       29.05      4.26 o 
   1  -6   4       20.65       17.90      3.28 o 
   2  -6   4       53.60       55.66      3.60 o 
   3  -6   4       11.25       13.23      2.29 o 
   4  -6   4       54.12       55.62      2.36 o 
   5  -6   4        3.53        2.59      1.31 o 
   6  -6   4      247.33      266.21      7.05 o 
   7  -6   4       31.07       33.15      2.12 o 
 -10  -5   4        1.58        3.28      1.64 o 
  -9  -5   4       93.87      106.50      5.24 o 
  -8  -5   4       74.38       76.68      4.26 o 
  -7  -5   4       75.64       76.68      4.26 o 
  -6  -5   4        6.30        6.23      1.64 o 
  -5  -5   4       91.59       89.13      4.26 o 
  -4  -5   4      232.91      252.32      7.21 o 
  -3  -5   4      269.38      290.01      7.54 o 
  -2  -5   4      499.06      503.99     10.81 o 
  -1  -5   4       88.82       86.03      2.32 o 
   0  -5   4      180.70      182.47      9.18 o 
   1  -5   4       44.60       48.24      5.90 o 
   2  -5   4       15.82       14.31      1.33 o 
   3  -5   4      210.64      208.37      4.41 o 
   4  -5   4      141.56      140.78      3.93 o 
   5  -5   4       12.40       15.32      2.46 o 
   6  -5   4        3.29        1.44      1.09 o 
   7  -5   4       20.41       23.41      1.88 o 
   8  -5   4        4.00        1.77      1.90 o 
 -11  -4   4        5.50        3.93      1.97 o 
 -10  -4   4       31.17       32.77      2.95 o 
  -9  -4   4       16.66       15.07      2.29 o 
  -8  -4   4       93.73       90.44      4.59 o 
  -7  -4   4      108.69      112.40      4.92 o 
  -6  -4   4       84.98       93.06      4.26 o 
  -5  -4   4      190.03      209.40      6.23 o 
  -4  -4   4       13.74       17.04      1.97 o 
  -3  -4   4      172.10      171.06      4.92 o 
  -2  -4   4      717.12      729.45     13.76 o 
  -1  -4   4      217.36      227.42      5.57 o 
   0  -4   4       70.79       62.53      7.27 o 
   1  -4   4      239.09      241.20      6.39 o 
   2  -4   4      154.26      149.84      3.38 o 
   3  -4   4       60.77       61.49      2.12 o 
   4  -4   4      180.30      183.11      3.93 o 
   5  -4   4        0.71       -0.42      0.79 o 
   6  -4   4      217.71      218.69      4.65 o 
   7  -4   4       76.26       75.16      2.83 o 
   8  -4   4        8.04        9.41      1.13 o 
   9  -4   4       16.00       19.57      1.96 o 
 -12  -3   4        7.61        6.88      1.97 o 
 -11  -3   4       77.39       72.09      4.26 o 
 -10  -3   4       15.09       15.40      2.29 o 
  -9  -3   4       57.05       62.59      3.60 o 
  -8  -3   4      139.01      130.75      5.24 o 
  -7  -3   4      148.27      133.04      4.92 o 
  -6  -3   4      305.21      313.27      8.19 o 
  -5  -3   4      307.61      274.28      7.21 o 
  -4  -3   4      393.02      404.70      8.85 o 
  -3  -3   4      188.21      197.93      5.24 o 
  -2  -3   4     1361.59     1436.28     24.25 o 
  -1  -3   4      460.09      521.03      9.83 o 
   0  -3   4      347.55      375.52      4.30 o 
   1  -3   4      100.81      109.42      4.75 o 
   2  -3   4      266.69      245.55      5.90 o 
   3  -3   4       12.52       14.94      1.26 o 
   4  -3   4      442.93      425.47      6.72 o 
   5  -3   4      161.63      166.54      3.78 o 
   6  -3   4       33.69       36.17      1.81 o 
   7  -3   4       62.78       62.72      2.79 o 
   8  -3   4        6.67        6.51      1.26 o 
   9  -3   4        2.32        2.95      1.97 o 
 -12  -2   4        2.82        1.97      1.64 o 
 -11  -2   4       11.02       11.80      1.97 o 
 -10  -2   4       72.90       70.45      3.60 o 
  -9  -2   4      171.17      166.14      5.90 o 
  -8  -2   4      187.47      169.42      5.57 o 
  -7  -2   4       21.23       19.01      1.97 o 
  -6  -2   4      108.46      107.29      3.11 o 
  -5  -2   4      216.66      228.08      3.62 o 
  -4  -2   4     1026.91     1120.06     19.66 o 
  -3  -2   4       22.25       22.28      1.64 o 
  -2  -2   4      165.91      183.84      4.59 o 
  -1  -2   4      381.54      371.48      4.17 o 
   0  -2   4       40.75       34.31      2.42 o 
   1  -2   4      714.34      742.63     12.34 o 
   2  -2   4        7.05        8.42      0.67 o 
   3  -2   4      254.18      275.66      4.57 o 
   4  -2   4       90.32       84.24      2.36 o 
   5  -2   4      183.23      170.24      4.75 o 
   6  -2   4      116.78      119.47      3.07 o 
   7  -2   4      238.95      216.93      7.21 o 
   8  -2   4       48.96       42.27      3.28 o 
   9  -2   4       49.88       55.71      3.93 o 
  10  -2   4       23.58       27.85      2.95 o 
 -11  -1   4       68.30       59.64      3.28 o 
 -10  -1   4      144.95      127.80      4.92 o 
  -9  -1   4       37.52       33.75      2.62 o 
  -8  -1   4      496.45      479.16      7.40 o 
  -7  -1   4       13.34       12.47      1.15 o 
  -6  -1   4      147.77      149.16      2.99 o 
  -5  -1   4      144.23      122.32      2.36 o 
  -4  -1   4       85.19       89.66      1.64 o 
  -3  -1   4      342.75      365.64      5.90 o 
  -2  -1   4      664.16      655.71     11.80 o 
  -1  -1   4      232.52      218.99      5.20 o 
   0  -1   4      657.19      635.65     12.53 o 
   1  -1   4      141.37      156.90      2.11 o 
   2  -1   4      130.67      118.07      1.75 o 
   3  -1   4       54.80       51.27      2.62 o 
   4  -1   4       60.35       58.13      1.81 o 
   5  -1   4      519.00      510.56      7.16 o 
   6  -1   4       19.58       21.30      2.29 o 
   7  -1   4      123.69      115.68      4.92 o 
   8  -1   4       16.31       16.38      2.29 o 
   9  -1   4        7.53        7.21      1.97 o 
  10  -1   4       17.11       22.28      2.95 o 
 -10   0   4        0.29        1.31      1.31 o 
  -9   0   4      467.96      444.33      8.03 o 
  -8   0   4        8.95       11.81      1.16 o 
  -7   0   4       68.42       65.17      2.79 o 
  -6   0   4       16.18       11.78      0.82 o 
  -5   0   4      892.93      923.09     11.58 o 
  -4   0   4      646.23      703.61     10.49 o 
  -3   0   4     2020.93     2144.58     61.93 o 
  -2   0   4      799.28      845.12     14.75 o 
  -1   0   4     5170.15     5181.72     47.25 o 
   0   0   4      507.69      465.03      4.67 o 
   1   0   4     2371.11     2357.31     20.29 o 
   2   0   4      118.90      102.98      2.12 o 
   3   0   4      503.42      543.94     11.80 o 
   4   0   4       22.51       23.59      1.97 o 
   5   0   4      105.18      111.09      4.26 o 
   6   0   4        9.80       11.47      1.97 o 
   7   0   4       71.89       57.35      3.60 o 
   8   0   4      125.91      101.58      4.92 o 
   9   0   4       87.76       99.95      4.92 o 
  10   0   4        9.38        7.54      1.97 o 
 -12   1   4        7.31        1.64      1.64 o 
 -11   1   4       68.36       64.23      3.60 o 
 -10   1   4      144.48      136.65      5.24 o 
  -9   1   4       37.61       38.96      1.73 o 
  -8   1   4      496.35      500.58      9.83 o 
  -7   1   4       13.30       11.99      1.02 o 
  -6   1   4      147.29      152.03      3.28 o 
  -5   1   4      143.77      125.32      2.79 o 
  -4   1   4       86.42       92.26      2.09 o 
  -3   1   4      343.96      376.36      5.33 o 
  -2   1   4      668.14      650.32      8.22 o 
  -1   1   4      231.18      208.07      2.30 o 
   0   1   4      657.98      632.68      8.01 o 
   1   1   4      141.29      152.22      2.78 o 
   2   1   4      130.01      116.99      3.60 o 
   3   1   4       53.81       51.45      2.62 o 
   4   1   4       61.50       62.92      2.95 o 
   5   1   4      517.80      487.61     11.14 o 
   6   1   4       19.86       21.63      2.29 o 
   7   1   4      123.80      114.36      4.92 o 
   8   1   4       16.35       15.73      2.29 o 
   9   1   4        7.54        4.59      1.64 o 
  10   1   4       17.10       22.94      2.62 o 
 -12   2   4        2.82       -0.33      1.64 o 
 -11   2   4       11.09       14.75      2.29 o 
 -10   2   4       73.58       83.23      4.26 o 
  -9   2   4      170.46      167.78      5.90 o 
  -8   2   4      189.31      185.56      3.92 o 
  -7   2   4       21.34       23.13      1.26 o 
  -6   2   4      109.12      105.69      2.55 o 
  -5   2   4      217.63      230.98      4.05 o 
  -4   2   4     1026.57     1163.49     16.71 o 
  -3   2   4       22.46       22.62      0.93 o 
  -2   2   4      165.74      181.33      4.59 o 
  -1   2   4      381.52      359.62      4.95 o 
   0   2   4       41.47       35.65      1.02 o 
   1   2   4      712.70      755.01     13.44 o 
   2   2   4        7.46        7.54      0.98 o 
   3   2   4      253.07      283.78      6.88 o 
   4   2   4       90.21       85.20      3.60 o 
   5   2   4      183.35      180.23      5.90 o 
   6   2   4      117.21      110.43      4.59 o 
   7   2   4      240.22      222.18      7.21 o 
   8   2   4       48.85       42.27      3.28 o 
   9   2   4       49.85       47.84      3.28 o 
  10   2   4       23.76       27.53      2.95 o 
 -12   3   4        7.78        7.86      2.29 o 
 -11   3   4       77.42       85.20      4.59 o 
 -10   3   4       14.88       17.70      2.62 o 
  -9   3   4       56.99       66.52      3.60 o 
  -8   3   4      139.15      130.09      4.92 o 
  -7   3   4      148.27      145.05      3.31 o 
  -6   3   4      304.15      304.36      5.18 o 
  -5   3   4      307.11      272.89      4.71 o 
  -4   3   4      394.03      412.68      6.24 o 
  -3   3   4      190.29      211.56      5.90 o 
  -2   3   4     1364.13     1434.28     13.92 o 
  -1   3   4      459.22      509.06      5.71 o 
   0   3   4      347.66      386.35      7.54 o 
   1   3   4      101.03      104.53      3.28 o 
   2   3   4      266.18      257.24      6.23 o 
   3   3   4       12.93       14.42      1.31 o 
   4   3   4      443.51      439.11     10.16 o 
   5   3   4      160.35      162.54      5.57 o 
   6   3   4       33.76       36.37      2.62 o 
   7   3   4       62.69       57.35      3.60 o 
   8   3   4        6.58        7.86      1.97 o 
   9   3   4        2.31        5.24      1.64 o 
 -11   4   4        5.46        8.52      1.97 o 
 -10   4   4       31.39       31.46      2.95 o 
  -9   4   4       16.41       16.71      2.29 o 
  -8   4   4       94.13       91.43      4.26 o 
  -7   4   4      109.89      111.09      4.59 o 
  -6   4   4       85.15       90.04      2.52 o 
  -5   4   4      190.77      200.33      4.01 o 
  -4   4   4       13.71       15.40      1.02 o 
  -3   4   4      172.66      164.23      3.45 o 
  -2   4   4      714.73      714.47      7.78 o 
  -1   4   4      218.51      230.76      4.10 o 
   0   4   4       70.14       67.50      2.29 o 
   1   4   4      237.77      255.60      6.23 o 
   2   4   4      155.30      156.64      4.59 o 
   3   4   4       60.62       60.62      2.95 o 
   4   4   4      180.08      180.89      5.90 o 
   5   4   4        0.71        0.98      0.98 o 
   6   4   4      218.32      226.76      7.21 o 
   7   4   4       76.58       77.99      4.26 o 
   8   4   4        7.96       11.80      1.97 o 
   9   4   4       15.89       13.11      2.29 o 
 -10   5   4        1.59        0.33      1.64 o 
  -9   5   4       93.53      102.57      5.24 o 
  -8   5   4       74.49       77.66      4.26 o 
  -7   5   4       75.86       73.73      3.93 o 
  -6   5   4        6.18        5.24      1.64 o 
  -5   5   4       91.99       88.93      2.52 o 
  -4   5   4      234.03      246.75      7.21 o 
  -3   5   4      271.44      269.36      7.54 o 
  -2   5   4      498.87      491.87     11.14 o 
  -1   5   4       89.20       92.74      3.93 o 
   0   5   4      180.48      184.82      4.92 o 
   1   5   4       44.73       44.24      2.29 o 
   2   5   4       15.99       15.73      1.64 o 
   3   5   4      211.93      216.93      6.23 o 
   4   5   4      141.32      143.86      5.24 o 
   5   5   4       12.72       11.80      1.97 o 
   6   5   4        3.36        0.98      1.31 o 
   7   5   4       20.51       20.64      2.29 o 
   8   5   4        3.92        2.95      1.64 o 
  -9   6   4       40.49       46.53      3.60 o 
  -8   6   4       20.92       19.99      2.95 o 
  -7   6   4      234.39      242.49      8.19 o 
  -6   6   4       10.51       10.49      1.97 o 
  -5   6   4       68.41       61.61      3.60 o 
  -4   6   4       47.57       44.89      2.95 o 
  -3   6   4      288.34      270.02      7.86 o 
  -2   6   4      458.41      453.20     11.14 o 
   2   6   4       53.75       54.72      2.95 o 
   3   6   4       11.19       13.44      1.64 o 
   4   6   4       53.90       57.35      3.28 o 
   5   6   4        3.54        2.29      1.31 o 
   6   6   4      247.67      255.27      8.52 o 
   7   6   4       31.07       32.77      2.95 o 
  -8   7   4       21.68       21.30      2.62 o 
  -7   7   4       38.47       32.44      2.95 o 
  -6   7   4        5.95        4.92      1.64 o 
  -5   7   4       39.70       36.37      2.95 o 
  -4   7   4      109.55      107.48      4.92 o 
  -3   7   4      125.42      129.11      5.57 o 
  -2   7   4       73.43       75.04      3.93 o 
   4   7   4       11.66       13.76      1.97 o 
   5   7   4       18.38       21.96      2.62 o 
  -5   8   4       17.46       17.70      2.62 o 
  -4   8   4        1.72        0.33      1.64 o 
  -3   8   4      131.57      131.08      5.90 o 
  -2   8   4       77.81       73.73      4.26 o 
  -5  -8   5        2.57        4.26      1.97 o 
  -2  -8   5       19.34       13.50      1.69 o 
  -1  -8   5        6.09        2.57      1.64 o 
   0  -8   5       67.36       53.88      4.10 o 
   1  -8   5       19.06       18.10      3.11 o 
   2  -8   5       51.89       54.40      3.28 o 
  -8  -7   5       47.79       48.50      3.93 o 
  -7  -7   5       19.30       19.99      2.62 o 
  -6  -7   5        0.25       -0.98      1.64 o 
  -5  -7   5       18.74       20.64      2.62 o 
  -4  -7   5       33.20       35.39      2.95 o 
  -2  -7   5      169.48      160.24      5.24 o 
  -1  -7   5        4.73        4.34      2.62 o 
   0  -7   5      124.30      118.53      5.08 o 
   1  -7   5       36.67       31.46      1.94 o 
   2  -7   5       18.84       20.69      4.59 o 
   3  -7   5        9.46       11.90      2.62 o 
   4  -7   5      104.77      102.17      3.45 o 
   5  -7   5       14.10       18.20      1.94 o 
  -9  -6   5       17.36       19.33      2.95 o 
  -8  -6   5       40.95       41.94      3.60 o 
  -7  -6   5       18.53       20.64      2.62 o 
  -6  -6   5      106.16      104.53      4.92 o 
  -5  -6   5       30.67       31.79      2.62 o 
  -4  -6   5      191.17      203.17      6.55 o 
  -3  -6   5       12.33       13.11      1.97 o 
  -2  -6   5       95.14       91.43      3.93 o 
  -1  -6   5       12.60       16.24      1.64 o 
   0  -6   5      108.28       99.37      8.85 o 
   1  -6   5       84.98       79.66      7.21 o 
   2  -6   5      104.36      108.79      3.93 o 
   3  -6   5        1.04       -0.94      0.84 o 
   4  -6   5       40.33       42.02      2.18 o 
   5  -6   5      252.66      258.58     11.31 o 
   6  -6   5       75.45       86.42      3.15 o 
 -10  -5   5       19.47       17.04      2.62 o 
  -9  -5   5      217.02      207.10      7.86 o 
  -8  -5   5       52.62       49.81      3.60 o 
  -7  -5   5        8.02        8.19      1.97 o 
  -6  -5   5        1.11        0.66      1.31 o 
  -5  -5   5       76.00       76.35      3.93 o 
  -4  -5   5      225.80      233.65      6.88 o 
  -3  -5   5      175.86      166.80      5.24 o 
  -2  -5   5      358.80      352.60      8.19 o 
  -1  -5   5      104.41      107.57      2.46 o 
   0  -5   5      128.94      127.04      3.21 o 
   1  -5   5       55.72       53.74      2.12 o 
   2  -5   5       11.59       12.67      1.33 o 
   3  -5   5       94.43       95.71      3.60 o 
   4  -5   5      211.55      221.32      4.88 o 
   5  -5   5       12.07       15.78      2.13 o 
   6  -5   5       51.40       54.26      3.11 o 
   7  -5   5        3.49        4.32      1.47 o 
 -11  -4   5       81.30       77.01      4.59 o 
 -10  -4   5       37.41       36.70      3.28 o 
  -9  -4   5       26.56       27.85      2.95 o 
  -8  -4   5      255.67      238.56      7.86 o 
  -7  -4   5      158.62      160.90      5.90 o 
  -6  -4   5      172.48      166.47      5.90 o 
  -5  -4   5      179.28      181.54      5.90 o 
  -4  -4   5       56.84       58.00      2.95 o 
  -3  -4   5      143.66      150.74      4.92 o 
  -2  -4   5       39.83       36.37      2.29 o 
  -1  -4   5       13.35       14.24      0.87 o 
   0  -4   5      376.71      379.05      7.24 o 
   1  -4   5      254.88      231.13      5.73 o 
   2  -4   5      298.69      289.00     13.60 o 
   3  -4   5       82.37       76.29      2.52 o 
   4  -4   5      159.84      157.98      3.86 o 
   5  -4   5      489.82      494.39     18.84 o 
   6  -4   5      120.39      119.67      3.54 o 
   7  -4   5        6.85        5.98      1.33 o 
   8  -4   5        1.07        0.98      1.26 o 
 -12  -3   5       30.43       27.53      2.95 o 
 -11  -3   5       78.60       79.96      4.59 o 
 -10  -3   5       26.80       24.90      2.62 o 
  -9  -3   5      277.19      267.73      8.19 o 
  -8  -3   5      129.96      131.40      5.24 o 
  -7  -3   5       23.34       20.97      2.29 o 
  -6  -3   5        3.57        1.64      1.31 o 
  -5  -3   5      212.35      220.54      6.23 o 
  -4  -3   5      590.72      631.46     12.78 o 
  -3  -3   5      291.09      294.92      6.88 o 
  -2  -3   5      267.96      263.47      6.23 o 
  -1  -3   5       53.47       57.06      3.18 o 
   0  -3   5       86.62       92.64      7.62 o 
   1  -3   5      210.26      217.80      2.95 o 
   2  -3   5      112.30      115.26      5.08 o 
   3  -3   5      103.69      107.04      3.44 o 
   4  -3   5      253.75      251.40      5.73 o 
   5  -3   5       27.67       26.98      1.64 o 
   6  -3   5      155.40      152.78      3.86 o 
   7  -3   5        2.68        3.15      1.09 o 
   8  -3   5       31.05       27.85      2.95 o 
   9  -3   5       13.39       13.76      2.62 o 
 -12  -2   5        0.19        0.98      1.31 o 
 -11  -2   5       12.58       13.44      1.97 o 
 -10  -2   5       20.09       21.30      2.29 o 
  -9  -2   5        6.28        5.57      1.64 o 
  -8  -2   5     1085.34     1038.46     19.99 o 
  -7  -2   5      303.35      302.46      7.86 o 
  -6  -2   5      458.05      443.70     10.16 o 
  -5  -2   5      242.72      221.52      5.90 o 
  -4  -2   5      194.52      177.94      4.92 o 
  -3  -2   5      364.63      362.10      7.86 o 
  -2  -2   5        5.78        6.55      0.98 o 
  -1  -2   5      111.28      128.61      5.22 o 
   0  -2   5      374.08      432.98      5.55 o 
   1  -2   5       12.52       16.05      0.71 o 
   2  -2   5      114.76      105.87      2.85 o 
   3  -2   5      300.14      296.20      9.83 o 
   4  -2   5      149.56      140.01      5.08 o 
   5  -2   5      516.54      516.45      8.85 o 
   6  -2   5       36.81       30.79      1.64 o 
   7  -2   5        9.32        9.18      2.29 o 
   8  -2   5        0.83        0.33      1.64 o 
   9  -2   5        1.79        0.00      1.97 o 
 -12  -1   5      127.68      139.93      5.57 o 
 -11  -1   5      155.95      147.46      5.57 o 
 -10  -1   5        3.38        3.28      1.31 o 
  -9  -1   5       87.23       81.27      3.93 o 
  -8  -1   5       33.29       28.51      2.29 o 
  -7  -1   5       51.96       51.32      1.64 o 
  -6  -1   5      105.76       99.72      2.18 o 
  -5  -1   5      485.91      538.80     11.47 o 
  -4  -1   5     1852.34     2041.64     23.63 o 
  -3  -1   5      852.21      922.13     16.38 o 
  -2  -1   5      659.67      706.31     27.69 o 
  -1  -1   5      554.07      531.48      6.40 o 
   0  -1   5      764.04      733.45      7.12 o 
   1  -1   5      134.57      157.30      2.86 o 
   2  -1   5       12.57       12.62      0.71 o 
   3  -1   5       18.85       21.50      1.47 o 
   4  -1   5      104.32      100.99      2.60 o 
   5  -1   5       51.64       49.77      2.29 o 
   6  -1   5      261.65      260.52      7.86 o 
   7  -1   5       41.64       48.83      3.28 o 
   8  -1   5       55.73       50.79      3.60 o 
   9  -1   5       12.44       13.44      2.29 o 
 -11   0   5        3.64        3.60      1.31 o 
 -10   0   5        0.10        0.33      0.98 o 
  -9   0   5       17.93       17.05      1.31 o 
  -8   0   5     1194.39     1159.79     14.94 o 
  -7   0   5       22.01       25.23      1.26 o 
  -6   0   5      189.37      195.84      4.59 o 
  -5   0   5       32.63       36.18      1.26 o 
  -4   0   5        0.46        0.33      0.29 o 
  -3   0   5        6.18        7.64      0.55 o 
  -2   0   5       60.31       69.99      1.19 o 
  -1   0   5      537.24      613.72      5.98 o 
   0   0   5      460.96      516.58      6.98 o 
   1   0   5       44.43       63.22      1.30 o 
   2   0   5       36.05       22.94      0.84 o 
   3   0   5      195.53      198.66      3.62 o 
   4   0   5      109.11      101.91      4.26 o 
   5   0   5      876.81      822.51     16.71 o 
   6   0   5       54.46       45.88      3.28 o 
   7   0   5        0.79       -1.31      1.31 o 
   8   0   5        2.37        2.95      1.64 o 
   9   0   5        0.36        1.97      1.64 o 
  10   0   5       46.37       54.40      3.93 o 
 -11   1   5      156.04      156.64      5.90 o 
 -10   1   5        3.57        3.28      0.93 o 
  -9   1   5       88.24       90.00      2.78 o 
  -8   1   5       33.74       34.76      1.62 o 
  -7   1   5       52.13       52.64      1.85 o 
  -6   1   5      105.71      106.27      2.66 o 
  -5   1   5      485.85      526.47     23.10 o 
  -4   1   5     1850.64     2018.75     30.48 o 
  -3   1   5      852.58      914.62      7.40 o 
  -2   1   5      660.31      703.56     13.11 o 
  -1   1   5      554.33      511.68      5.06 o 
   0   1   5      764.18      703.55      7.42 o 
   1   1   5      135.83      155.34      2.17 o 
   2   1   5       12.63       14.42      1.31 o 
   3   1   5       18.82       21.30      1.97 o 
   4   1   5      104.97      102.90      3.93 o 
   5   1   5       52.16       52.76      2.95 o 
   6   1   5      262.19      252.65      7.54 o 
   7   1   5       41.85       44.57      3.28 o 
   8   1   5       56.07       54.72      3.60 o 
   9   1   5       12.68       16.06      2.62 o 
 -12   2   5        0.19       -1.31      1.64 o 
 -11   2   5       12.66       12.78      2.29 o 
 -10   2   5       20.14       23.27      2.29 o 
  -9   2   5        6.26        8.93      1.02 o 
  -8   2   5     1083.87     1034.47     13.79 o 
  -7   2   5      302.91      310.29      5.44 o 
  -6   2   5      457.02      446.12      6.83 o 
  -5   2   5      243.07      239.53      4.28 o 
  -4   2   5      193.73      185.97      3.48 o 
  -3   2   5      364.17      362.76      5.56 o 
  -2   2   5        5.76        6.10      0.70 o 
  -1   2   5      111.06      129.37      5.24 o 
   0   2   5      375.60      432.87      8.36 o 
   1   2   5       13.00       16.38      1.31 o 
   2   2   5      115.21      105.52      3.60 o 
   3   2   5      298.22      305.41      7.21 o 
   4   2   5      149.08      141.24      4.92 o 
   5   2   5      518.28      507.60     11.80 o 
   6   2   5       37.05       34.41      2.62 o 
   7   2   5        9.32        8.19      1.97 o 
   8   2   5        0.81        1.31      1.31 o 
   9   2   5        1.87        2.62      1.64 o 
 -12   3   5       30.16       35.06      3.28 o 
 -11   3   5       78.64       84.54      4.59 o 
 -10   3   5       27.31       26.54      2.62 o 
  -9   3   5      278.55      283.45      8.19 o 
  -8   3   5      130.92      128.65      3.22 o 
  -7   3   5       23.50       23.46      1.39 o 
  -6   3   5        3.55        2.35      0.98 o 
  -5   3   5      212.14      228.40      6.06 o 
  -4   3   5      588.52      635.25      8.92 o 
  -3   3   5      290.53      300.00      5.10 o 
  -2   3   5      269.75      263.58      3.32 o 
  -1   3   5       52.85       54.22      1.80 o 
   0   3   5       87.71       88.48      2.62 o 
   1   3   5      211.74      225.78      5.57 o 
   2   3   5      112.63      114.36      3.93 o 
   3   3   5      103.60      103.22      3.93 o 
   4   3   5      254.39      243.48      6.88 o 
   5   3   5       27.96       32.11      2.29 o 
   6   3   5      155.42      151.72      5.57 o 
   7   3   5        2.63        2.62      1.31 o 
   8   3   5       31.13       27.53      2.62 o 
   9   3   5       13.59       19.33      2.62 o 
 -11   4   5       81.38       84.87      4.59 o 
 -10   4   5       37.50       38.34      3.28 o 
  -9   4   5       26.31       24.25      2.62 o 
  -8   4   5      254.67      252.32      7.86 o 
  -7   4   5      157.68      158.60      4.26 o 
  -6   4   5      172.60      160.74      3.69 o 
  -5   4   5      179.39      171.20      3.82 o 
  -4   4   5       57.45       56.31      1.96 o 
  -3   4   5      143.07      144.19      3.44 o 
  -2   4   5       40.04       40.08      2.29 o 
  -1   4   5       13.35       13.44      0.98 o 
   0   4   5      378.06      404.70      8.19 o 
   1   4   5      256.05      245.77      5.90 o 
   2   4   5      300.08      308.03      7.54 o 
   3   4   5       82.02       84.87      3.60 o 
   4   4   5      160.22      165.16      5.57 o 
   5   4   5      491.68      483.35     11.80 o 
   6   4   5      120.90      115.35      4.92 o 
   7   4   5        6.83        6.88      1.64 o 
   8   4   5        1.04       -0.66      1.31 o 
 -10   5   5       19.69       22.61      2.62 o 
  -9   5   5      217.31      221.85      7.86 o 
  -8   5   5       53.04       58.66      3.60 o 
  -7   5   5        8.02        8.19      1.97 o 
  -6   5   5        1.12        0.72      0.55 o 
  -5   5   5       75.85       73.28      2.79 o 
  -4   5   5      224.61      226.11      4.62 o 
  -3   5   5      174.63      160.57      5.57 o 
  -2   5   5      358.67      357.51      9.18 o 
   1   5   5       55.90       56.04      2.62 o 
   2   5   5       11.72       11.80      1.31 o 
   3   5   5       94.44       94.05      3.93 o 
   4   5   5      211.88      214.97      6.88 o 
   5   5   5       12.32       13.11      1.97 o 
   6   5   5       51.37       56.69      3.60 o 
   7   5   5        3.55        4.26      1.97 o 
  -9   6   5       17.23       19.99      2.95 o 
  -8   6   5       40.61       36.05      3.28 o 
  -7   6   5       18.17       18.02      2.29 o 
  -6   6   5      106.41      103.22      4.92 o 
  -5   6   5       30.78       29.16      2.62 o 
  -4   6   5      192.02      179.90      6.55 o 
  -3   6   5       12.14       13.11      1.97 o 
  -2   6   5       95.30       94.38      4.59 o 
   3   6   5        1.11        2.29      0.98 o 
   4   6   5       40.40       39.65      2.95 o 
   5   6   5      253.44      257.89      8.19 o 
   6   6   5       75.68       84.87      4.59 o 
  -8   7   5       47.83       51.45      3.93 o 
  -7   7   5       19.35       19.01      2.62 o 
  -6   7   5        0.25       -1.97      1.31 o 
  -5   7   5       18.66       18.35      2.29 o 
  -4   7   5       33.01       30.48      2.62 o 
  -3   7   5       10.35       16.38      2.29 o 
  -5   8   5        2.52        3.93      1.97 o 
  -4   8   5       78.54       71.76      4.26 o 
  -3   8   5       23.18       19.66      2.29 o 
  -3  -8   6       10.65        9.50      1.97 o 
  -2  -8   6       10.23        5.19      2.13 o 
  -1  -8   6       68.77       61.72     12.62 o 
   0  -8   6       37.74       36.05      8.19 o 
   1  -8   6       26.76       26.69      5.73 o 
  -7  -7   6       82.06       84.87      4.92 o 
  -6  -7   6        5.55        3.93      1.97 o 
  -5  -7   6        3.65        2.95      1.64 o 
  -4  -7   6       55.90       51.45      3.60 o 
  -3  -7   6      407.82      380.12      9.18 o 
  -2  -7   6      134.62      118.99      3.82 o 
  -1  -7   6       87.29       72.34     13.60 o 
   0  -7   6        6.82        6.76      1.97 o 
   1  -7   6        0.24       -1.32      0.88 o 
   2  -7   6       50.55       50.46      3.28 o 
   3  -7   6        7.18        7.85      1.57 o 
   4  -7   6        4.95        0.33      4.26 o 
  -9  -6   6       30.57       26.54      3.28 o 
  -8  -6   6        0.09        0.33      1.64 o 
  -7  -6   6       20.65       21.63      2.62 o 
  -6  -6   6        2.10        1.64      1.31 o 
  -5  -6   6       84.74       83.89      4.26 o 
  -4  -6   6       35.87       29.49      2.62 o 
  -3  -6   6       68.11       73.08      3.60 o 
  -2  -6   6       56.24       45.64      6.88 o 
  -1  -6   6      232.62      212.41     22.61 o 
   0  -6   6       45.29       43.71      2.18 o 
   1  -6   6        6.85        8.24      1.17 o 
   2  -6   6        8.80        6.81      1.33 o 
   3  -6   6       63.57       59.35      2.60 o 
   4  -6   6       36.51       37.25      2.12 o 
   5  -6   6       10.12        9.74      1.64 o 
   6  -6   6       18.69       25.23      2.18 o 
 -10  -5   6        0.08       -2.46      1.64 o 
  -9  -5   6      103.65      111.42      5.57 o 
  -8  -5   6       97.29       90.12      4.92 o 
  -7  -5   6      109.18      106.83      4.92 o 
  -6  -5   6       26.46       32.44      2.62 o 
  -5  -5   6        5.65        4.92      1.64 o 
  -4  -5   6      118.17      121.25      4.59 o 
  -3  -5   6      386.81      397.82      9.50 o 
  -2  -5   6      336.71      321.48      5.44 o 
  -1  -5   6       80.95       62.99     13.27 o 
   0  -5   6       99.56       96.27      3.77 o 
   1  -5   6       74.10       74.71      2.60 o 
   2  -5   6      126.91      126.16      4.59 o 
   3  -5   6       82.58       88.43      2.99 o 
   4  -5   6        4.75        5.14      1.14 o 
   5  -5   6       63.22       62.97      4.10 o 
   6  -5   6       11.88        9.67      1.64 o 
   7  -5   6        3.60        4.74      1.47 o 
 -11  -4   6       67.77       68.49      4.26 o 
 -10  -4   6       17.78       16.06      2.62 o 
  -9  -4   6       87.55       81.60      4.59 o 
  -8  -4   6       19.25       19.33      2.29 o 
  -7  -4   6       13.05       14.75      2.29 o 
  -6  -4   6       34.31       30.48      2.62 o 
  -5  -4   6      401.78      398.15      9.83 o 
  -4  -4   6       47.10       44.57      2.62 o 
  -3  -4   6      378.46      358.17      8.19 o 
  -2  -4   6       95.44      101.76      2.55 o 
  -1  -4   6      215.08      198.68      8.63 o 
   0  -4   6      115.52      121.93      8.19 o 
   1  -4   6       30.02       28.67      1.57 o 
   2  -4   6      141.58      142.20      3.54 o 
   3  -4   6        6.47        7.79      1.14 o 
   4  -4   6      243.14      242.53      4.96 o 
   5  -4   6       96.67       98.86      3.07 o 
   6  -4   6       79.64       75.74      2.83 o 
   7  -4   6        3.76        4.01      1.33 o 
   8  -4   6        1.19       -1.46      1.64 o 
 -12  -3   6        8.97        7.21      1.97 o 
 -11  -3   6       13.66       15.73      2.29 o 
 -10  -3   6       12.23       11.47      1.97 o 
  -9  -3   6      293.87      290.34      8.85 o 
  -8  -3   6      250.89      224.80      7.21 o 
  -7  -3   6      194.17      186.79      6.23 o 
  -6  -3   6      375.92      368.65      9.18 o 
  -5  -3   6       73.54       68.16      3.28 o 
  -4  -3   6      216.83      221.85      6.23 o 
  -3  -3   6      302.95      298.53      7.21 o 
  -2  -3   6       26.53       25.30      2.15 o 
  -1  -3   6      142.56      154.42      4.42 o 
   0  -3   6      146.52      140.79      2.78 o 
   1  -3   6      224.09      219.88      4.09 o 
   2  -3   6       59.61       55.53      2.46 o 
   3  -3   6      140.02      140.52      3.38 o 
   4  -3   6       11.80       14.30      1.49 o 
   5  -3   6       30.77       32.08      2.46 o 
   6  -3   6       55.73       50.90      2.36 o 
   7  -3   6        8.87        7.24      1.33 o 
   8  -3   6       16.85       13.11      2.62 o 
 -12  -2   6        9.84        9.18      1.97 o 
 -11  -2   6       54.78       53.09      3.60 o 
 -10  -2   6      106.81       95.03      4.59 o 
  -9  -2   6       75.85       68.49      3.60 o 
  -8  -2   6       17.23       17.70      1.97 o 
  -7  -2   6       71.44       69.80      3.60 o 
  -6  -2   6      144.16      135.99      4.92 o 
  -5  -2   6      438.86      418.46      9.50 o 
  -4  -2   6      338.41      345.39      8.19 o 
  -3  -2   6     1013.78      897.55     16.38 o 
  -2  -2   6      152.72      159.39      2.59 o 
  -1  -2   6      408.09      375.74      4.47 o 
   0  -2   6      732.83      787.72      9.23 o 
   1  -2   6       25.04       25.88      0.93 o 
   2  -2   6      137.58      126.53      2.91 o 
   3  -2   6      181.97      184.27      3.86 o 
   4  -2   6      308.01      293.49      5.27 o 
   5  -2   6      685.81      668.42      9.45 o 
   6  -2   6      113.20      112.58      4.59 o 
   7  -2   6       35.88       46.53      3.60 o 
   8  -2   6        7.18        2.95      1.97 o 
   9  -2   6        3.62       10.16      2.29 o 
 -12  -1   6        3.70        5.24      1.64 o 
 -11  -1   6       14.27       14.09      1.97 o 
 -10  -1   6       96.44       96.34      4.59 o 
  -9  -1   6      540.24      511.86     12.12 o 
  -8  -1   6      237.50      222.18      6.88 o 
  -7  -1   6      250.79      258.88      7.21 o 
  -6  -1   6      429.76      457.13     10.16 o 
  -5  -1   6       58.77       68.18      1.69 o 
  -4  -1   6      446.64      535.12     11.47 o 
  -3  -1   6      101.97      102.24      3.60 o 
  -2  -1   6       55.78       54.38      2.00 o 
  -1  -1   6     2210.63     2361.28     20.73 o 
   0  -1   6      159.37      131.91      4.75 o 
   1  -1   6      500.60      523.88      5.62 o 
   2  -1   6      127.86      116.30      2.11 o 
   3  -1   6        9.52        6.62      0.84 o 
   4  -1   6       66.68       67.71      2.29 o 
   5  -1   6       27.82       26.41      1.57 o 
   6  -1   6      234.11      209.40      7.21 o 
   7  -1   6       14.26       12.12      2.29 o 
   8  -1   6       11.56       14.09      2.29 o 
   9  -1   6       54.65       69.14      4.59 o 
 -11   0   6       66.03       74.71      3.93 o 
 -10   0   6      430.21      406.34     10.16 o 
  -9   0   6       34.51       33.10      2.62 o 
  -8   0   6      241.75      243.48      6.88 o 
  -7   0   6        0.52        0.85      0.66 o 
  -6   0   6       27.01       32.23      1.33 o 
  -5   0   6       46.00       65.26      1.81 o 
  -4   0   6      527.85      545.48      7.37 o 
  -3   0   6     1250.59     1279.43     29.53 o 
  -2   0   6      459.02      481.80      4.97 o 
  -1   0   6        0.27        2.64      0.42 o 
   0   0   6      407.94      498.48      5.30 o 
   1   0   6       81.44       83.06      1.68 o 
   2   0   6       15.32       15.54      0.81 o 
   3   0   6      191.47      177.11      3.54 o 
   4   0   6       65.14       57.35      3.28 o 
   5   0   6     1153.68     1078.11     21.30 o 
   6   0   6       30.04       30.48      2.62 o 
   7   0   6       72.95       70.78      4.26 o 
   8   0   6       12.95       13.76      2.29 o 
   9   0   6        0.25        0.66      1.64 o 
 -10   1   6       96.28       97.98      4.26 o 
  -9   1   6      539.85      534.38      8.33 o 
  -8   1   6      237.39      227.60      4.75 o 
  -7   1   6      250.57      247.52      4.75 o 
  -6   1   6      429.18      456.26      6.94 o 
  -5   1   6       59.03       71.39      1.97 o 
  -4   1   6      446.40      553.26     26.13 o 
  -3   1   6      101.94      103.07      1.53 o 
  -2   1   6       56.53       57.92      2.13 o 
  -1   1   6     2208.27     2360.65     20.35 o 
   0   1   6      159.48      128.04      2.02 o 
   1   1   6      499.50      514.84      7.04 o 
   2   1   6      126.88      121.90      3.93 o 
   3   1   6        9.66        7.86      1.64 o 
   4   1   6       66.18       70.13      3.60 o 
   5   1   6       27.78       26.54      2.29 o 
   6   1   6      234.03      206.45      6.88 o 
   7   1   6       14.54       14.75      2.29 o 
   8   1   6       11.73       13.11      2.29 o 
   9   1   6       54.56       58.98      3.93 o 
 -11   2   6       54.98       61.61      3.60 o 
 -10   2   6      106.01      110.43      4.59 o 
  -9   2   6       76.11       77.34      2.55 o 
  -8   2   6       17.24       15.79      1.16 o 
  -7   2   6       71.33       65.06      2.19 o 
  -6   2   6      143.53      140.61      3.24 o 
  -5   2   6      439.59      459.92      6.95 o 
  -4   2   6      336.61      351.49      5.67 o 
  -3   2   6     1013.97      955.14     12.28 o 
  -2   2   6      152.67      159.04      2.67 o 
  -1   2   6      410.14      375.99      5.41 o 
   0   2   6      734.01      776.79     15.24 o 
   1   2   6       25.01       26.22      1.64 o 
   2   2   6      137.43      130.42      4.26 o 
   3   2   6      180.65      182.20      5.57 o 
   4   2   6      308.34      306.72      8.19 o 
   5   2   6      683.58      663.58     14.75 o 
   6   2   6      113.45      116.00      4.92 o 
   7   2   6       35.89       41.29      2.95 o 
   8   2   6        7.23        4.92      1.64 o 
   9   2   6        3.64        8.19      1.97 o 
 -12   3   6        8.95       10.81      2.62 o 
 -11   3   6       13.66       19.99      2.29 o 
 -10   3   6       12.00       10.16      1.97 o 
  -9   3   6      292.95      316.55      8.85 o 
  -8   3   6      249.94      233.10      5.90 o 
  -7   3   6      193.92      194.04      4.15 o 
  -6   3   6      374.73      365.61      6.14 o 
  -5   3   6       73.39       69.83      2.19 o 
  -4   3   6      216.41      233.86      4.40 o 
  -3   3   6      303.40      324.26      5.56 o 
  -2   3   6       26.74       24.90      1.97 o 
  -1   3   6      141.60      148.45      2.83 o 
   0   3   6      147.01      138.48      4.59 o 
   1   3   6      223.41      218.24      5.57 o 
   2   3   6       60.10       58.33      2.62 o 
   3   3   6      140.91      139.60      4.92 o 
   4   3   6       11.61       14.09      1.64 o 
   5   3   6       30.82       31.79      2.29 o 
   6   3   6       55.55       47.52      2.95 o 
   7   3   6        9.00        7.86      1.64 o 
   8   3   6       17.00       16.71      2.62 o 
 -11   4   6       67.62       72.75      4.59 o 
 -10   4   6       17.64       18.35      2.62 o 
  -9   4   6       87.32       83.23      4.26 o 
  -8   4   6       19.35       19.99      2.29 o 
  -7   4   6       13.13       14.63      1.26 o 
  -6   4   6       33.94       30.46      1.49 o 
  -5   4   6      401.37      416.12      7.21 o 
  -4   4   6       46.33       43.02      1.73 o 
  -3   4   6      377.30      358.21      6.14 o 
  -2   4   6       94.57       98.96      3.93 o 
   0   4   6      115.92      129.77      3.60 o 
   1   4   6       29.95       25.89      1.64 o 
   2   4   6      141.42      144.19      4.59 o 
   3   4   6        6.68        6.55      1.31 o 
   4   4   6      242.29      233.97      7.21 o 
   5   4   6       95.58      103.88      4.59 o 
   6   4   6       79.10       81.60      4.26 o 
   7   4   6        3.83        1.97      1.31 o 
   8   4   6        1.15        0.33      1.64 o 
 -10   5   6        0.10        0.66      1.64 o 
  -9   5   6      102.91      108.47      5.24 o 
  -8   5   6       96.36       87.82      4.59 o 
  -7   5   6      109.45      102.57      4.92 o 
  -6   5   6       26.12       25.95      1.49 o 
  -5   5   6        5.71        5.08      0.93 o 
  -4   5   6      118.32      119.56      3.35 o 
  -3   5   6      387.37      402.82      7.86 o 
   2   5   6      127.50      123.87      4.26 o 
   3   5   6       82.88       93.06      3.93 o 
   4   5   6        4.83        6.55      1.31 o 
   5   5   6       63.26       59.97      3.60 o 
   6   5   6       11.81       11.80      1.97 o 
   7   5   6        3.59        2.95      1.64 o 
  -9   6   6       30.39       27.53      2.62 o 
  -8   6   6        0.09       -0.66      1.31 o 
  -7   6   6       20.78       21.30      2.29 o 
  -6   6   6        2.08        1.97      1.64 o 
  -5   6   6       84.39       80.28      4.26 o 
  -4   6   6       35.91       32.77      2.62 o 
  -3   6   6       67.80       73.40      3.93 o 
   5   6   6        9.90       11.47      2.29 o 
   6   6   6       18.37       20.64      2.29 o 
  -7   7   6       81.89       73.73      4.59 o 
  -6   7   6        5.42        1.31      1.31 o 
  -5   7   6        3.60        2.62      1.31 o 
  -4   7   6       55.86       50.46      3.60 o 
  -3   7   6      408.16      384.38     11.14 o 
  -5   8   6        4.53        2.62      1.97 o 
  -4   8   6       23.38       20.64      2.62 o 
  -3  -8   7       44.71       37.74      9.18 o 
  -2  -8   7       93.31       79.84     15.40 o 
  -1  -8   7        2.28        1.33      1.43 o 
  -7  -7   7        1.12        4.92      2.29 o 
  -6  -7   7       21.52       22.28      2.95 o 
  -5  -7   7       40.05       37.68      3.28 o 
  -3  -7   7       15.08       12.09      3.77 o 
  -2  -7   7        5.18        4.93      1.80 o 
  -1  -7   7       13.35       16.68      1.80 o 
   0  -7   7        4.90        3.80      1.31 o 
   1  -7   7       40.43       34.06      2.18 o 
   2  -7   7      104.57      102.13      3.52 o 
   3  -7   7        1.52        4.63      1.57 o 
  -9  -6   7       42.62       47.19      3.93 o 
  -8  -6   7       37.76       37.36      3.28 o 
  -7  -6   7        4.03        3.93      1.64 o 
  -6  -6   7       18.88       16.71      2.29 o 
  -5  -6   7       68.70       73.08      3.93 o 
  -4  -6   7        8.55        7.54      1.64 o 
  -3  -6   7        4.27        3.60      1.31 o 
  -2  -6   7      202.83      180.54     22.12 o 
  -1  -6   7       68.52       65.36      2.73 o 
   0  -6   7       56.43       54.95      4.59 o 
   1  -6   7       32.66       28.19      1.88 o 
   2  -6   7        7.23        8.90      1.47 o 
   3  -6   7       11.52       12.33      1.64 o 
   4  -6   7       54.07       54.73      2.67 o 
   5  -6   7       78.81       75.67      3.15 o 
 -10  -5   7       28.56       27.85      3.28 o 
  -9  -5   7       77.00       72.09      4.59 o 
  -8  -5   7       29.95       26.22      2.62 o 
  -7  -5   7        7.67        6.55      1.64 o 
  -6  -5   7       39.06       41.94      2.95 o 
  -5  -5   7      138.26      138.94      5.24 o 
  -4  -5   7      254.79      251.34      7.21 o 
  -3  -5   7       12.84       13.24      1.26 o 
  -2  -5   7       78.26       73.35      2.67 o 
  -1  -5   7       74.05       68.61      5.73 o 
   0  -5   7       15.28       12.20      1.64 o 
   1  -5   7       91.02       81.92      3.60 o 
   2  -5   7      258.75      250.68      5.35 o 
   3  -5   7       45.86       49.55      2.36 o 
   4  -5   7       81.52       84.29      3.15 o 
   5  -5   7       34.72       35.76      2.28 o 
   6  -5   7       50.86       51.76      6.23 o 
 -11  -4   7       11.50        8.19      2.29 o 
 -10  -4   7       57.51       63.90      3.93 o 
  -9  -4   7       24.06       19.99      2.62 o 
  -8  -4   7      130.30      118.30      5.24 o 
  -7  -4   7        0.54        0.66      1.31 o 
  -6  -4   7       86.09       77.34      3.93 o 
  -5  -4   7      107.67      109.78      4.59 o 
  -4  -4   7       20.44       21.30      2.29 o 
  -3  -4   7       60.40       56.69      2.95 o 
  -2  -4   7       81.29       82.67      4.35 o 
  -1  -4   7      228.33      235.56      4.72 o 
   0  -4   7      122.92      121.90      4.26 o 
   1  -4   7       81.89       83.98      3.60 o 
   2  -4   7        3.51        4.63      1.09 o 
   3  -4   7       48.43       48.96      2.28 o 
   4  -4   7       31.92       29.15      2.46 o 
   5  -4   7       47.89       45.88      2.95 o 
   6  -4   7       12.10       13.04      2.62 o 
   7  -4   7       19.07       20.86      3.11 o 
 -12  -3   7       14.22       16.38      2.62 o 
 -11  -3   7       34.18       34.08      2.95 o 
 -10  -3   7        7.47        4.59      1.64 o 
  -9  -3   7      143.05      123.21      5.24 o 
  -8  -3   7       55.10       49.48      3.28 o 
  -7  -3   7      267.04      253.96      7.54 o 
  -6  -3   7      247.14      253.63      7.21 o 
  -5  -3   7      377.47      338.51      8.52 o 
  -4  -3   7      195.60      184.82      5.57 o 
  -3  -3   7      154.96      150.08      4.92 o 
  -2  -3   7      561.11      547.71      7.76 o 
  -1  -3   7      146.93      137.68      3.16 o 
   0  -3   7       88.05       80.28      2.36 o 
   1  -3   7      277.97      265.26     15.89 o 
   2  -3   7      245.38      239.70      4.65 o 
   3  -3   7       76.44       75.90      2.79 o 
   4  -3   7      555.66      545.24     20.48 o 
   5  -3   7       57.18       53.44      2.36 o 
   6  -3   7       23.80       25.08      1.81 o 
   7  -3   7        0.32        0.85      1.47 o 
   8  -3   7       23.66       21.63      3.28 o 
 -12  -2   7       16.15       17.70      2.62 o 
 -11  -2   7        7.75        6.23      1.64 o 
 -10  -2   7       92.53       94.70      4.59 o 
  -9  -2   7       31.67       29.16      2.62 o 
  -8  -2   7      199.95      182.85      6.23 o 
  -7  -2   7       18.27       15.73      1.97 o 
  -6  -2   7       81.41       78.65      3.60 o 
  -5  -2   7      228.85      229.39      6.55 o 
  -4  -2   7       23.71       20.97      1.97 o 
  -3  -2   7      128.24      118.67      4.01 o 
  -2  -2   7       67.25       61.52      2.37 o 
  -1  -2   7      320.97      312.65      3.98 o 
   0  -2   7      450.75      466.87     22.96 o 
   1  -2   7       66.91       65.54      3.11 o 
   2  -2   7        2.80        1.50      1.31 o 
   3  -2   7       49.77       46.27      2.05 o 
   4  -2   7       53.19       57.54      2.79 o 
   5  -2   7      104.01       99.55      3.07 o 
   6  -2   7       45.92       42.10      2.05 o 
   7  -2   7       70.68       70.78      4.26 o 
   8  -2   7       35.99       29.49      3.28 o 
 -12  -1   7        7.82        9.50      1.64 o 
 -11  -1   7        9.98       11.80      1.97 o 
 -10  -1   7       20.76       18.02      2.29 o 
  -9  -1   7      526.14      474.83     11.47 o 
  -8  -1   7       64.44       62.92      3.60 o 
  -7  -1   7      124.04      118.62      4.59 o 
  -6  -1   7      164.89      164.83      5.57 o 
  -5  -1   7      128.27      119.28      4.26 o 
  -4  -1   7      129.96      149.76      4.92 o 
  -3  -1   7      169.85      156.40      9.83 o 
  -2  -1   7      975.39      998.45     10.34 o 
  -1  -1   7      102.33      120.51      2.17 o 
   0  -1   7      221.93      194.67      3.40 o 
   1  -1   7      236.57      235.32      3.30 o 
   2  -1   7      132.24      122.25      2.23 o 
   3  -1   7      109.58      111.38      2.83 o 
   4  -1   7     1185.61     1146.59     14.25 o 
   5  -1   7       14.49       14.89      1.33 o 
   6  -1   7       21.95       19.66      2.29 o 
   7  -1   7        3.12        1.31      1.64 o 
   8  -1   7       21.43       22.94      2.62 o 
 -12   0   7       19.70       22.61      2.29 o 
 -11   0   7       14.19       15.40      1.97 o 
 -10   0   7      153.29      151.39      5.57 o 
  -9   0   7      150.35      155.65      5.57 o 
  -8   0   7      230.49      214.64      6.55 o 
  -7   0   7       64.24       52.76      2.95 o 
  -6   0   7       12.96       10.64      0.84 o 
  -5   0   7       58.58       63.86      1.81 o 
  -4   0   7      435.54      436.66      9.83 o 
  -3   0   7      414.88      375.24      6.50 o 
  -2   0   7      453.18      443.55      5.14 o 
  -1   0   7      794.15      814.07      8.01 o 
   0   0   7     1557.19     1664.66     15.13 o 
   1   0   7      145.62      135.91      2.30 o 
   2   0   7       51.48       52.33      1.42 o 
   3   0   7       46.33       43.01      3.28 o 
   4   0   7        0.97        0.98      1.31 o 
   5   0   7       23.72       26.54      2.62 o 
   6   0   7       38.96       32.44      2.95 o 
   7   0   7       92.61       84.87      4.59 o 
   8   0   7       65.51       68.82      4.26 o 
 -11   1   7        9.96       10.16      1.64 o 
 -10   1   7       20.79       20.32      1.97 o 
  -9   1   7      526.37      481.05     11.47 o 
  -8   1   7       64.20       58.53      2.05 o 
  -7   1   7      123.94      121.87      2.99 o 
  -6   1   7      164.45      166.07      3.60 o 
  -5   1   7      128.43      122.15      2.75 o 
  -4   1   7      131.27      147.46      1.75 o 
  -3   1   7      169.55      148.45      4.92 o 
  -2   1   7      975.20      983.09      9.21 o 
  -1   1   7      102.32      119.44      1.87 o 
   0   1   7      221.12      193.46      3.27 o 
   1   1   7      235.74      230.53      3.82 o 
   2   1   7      131.76      121.90      4.26 o 
   3   1   7      109.87      107.81      4.26 o 
   4   1   7     1184.32     1164.29     22.28 o 
   5   1   7       14.42       11.47      1.97 o 
   6   1   7       21.94       22.94      2.29 o 
   7   1   7        3.14        1.97      1.64 o 
   8   1   7       21.40       21.30      2.62 o 
 -10   2   7       92.89      108.20      3.24 o 
  -9   2   7       31.70       31.93      1.73 o 
  -8   2   7      200.07      196.18      4.28 o 
  -7   2   7       18.06       13.93      1.16 o 
  -6   2   7       81.38       79.68      2.42 o 
  -5   2   7      229.34      243.48      4.51 o 
  -4   2   7       23.38       22.42      1.26 o 
  -3   2   7      129.10      119.94      3.93 o 
  -2   2   7       68.32       62.24      1.43 o 
  -1   2   7      321.33      309.39      4.95 o 
   0   2   7      449.67      468.74     11.96 o 
   1   2   7       67.14       64.74      1.96 o 
   2   2   7        2.70        1.97      0.98 o 
   3   2   7       49.78       50.46      2.95 o 
   4   2   7       53.50       59.97      3.28 o 
   5   2   7      104.79      100.60      4.59 o 
   6   2   7       46.22       41.29      2.95 o 
   7   2   7       70.78       70.45      4.26 o 
   8   2   7       35.89       34.41      3.28 o 
 -11   3   7       34.35       39.65      3.28 o 
 -10   3   7        7.51        8.85      1.97 o 
  -9   3   7      143.48      139.44      3.71 o 
  -8   3   7       54.81       55.10      2.19 o 
  -7   3   7      266.37      248.92      7.54 o 
  -6   3   7      246.15      248.12      7.37 o 
  -5   3   7      376.99      342.48      6.02 o 
  -4   3   7      196.76      185.19      3.94 o 
  -3   3   7      154.06      144.25      3.48 o 
  -2   3   7      560.38      542.66     11.47 o 
  -1   3   7      147.00      142.55      4.59 o 
   0   3   7       87.69       80.16      2.12 o 
   1   3   7      277.36      270.35      6.55 o 
   2   3   7      245.84      240.20      6.55 o 
   3   3   7       77.52       81.92      3.60 o 
   4   3   7      554.17      561.01     12.78 o 
   5   3   7       56.96       53.74      3.28 o 
   6   3   7       23.97       21.96      2.29 o 
   7   3   7        0.32        0.98      1.31 o 
   8   3   7       23.58       22.61      2.62 o 
 -11   4   7       11.63       11.80      2.29 o 
 -10   4   7       57.55       75.37      4.26 o 
  -9   4   7       24.12       25.89      2.62 o 
  -8   4   7      129.96      124.63      3.77 o 
  -7   4   7        0.53       -0.16      0.82 o 
  -6   4   7       85.93       84.32      2.66 o 
  -5   4   7      107.93      108.48      3.77 o 
  -4   4   7       20.20       20.48      1.39 o 
  -3   4   7       59.93       59.03      2.19 o 
  -2   4   7       82.23       75.70      3.60 o 
   2   4   7        3.60        5.24      0.98 o 
   3   4   7       48.47       45.55      2.62 o 
   4   4   7       32.09       30.15      2.29 o 
   5   4   7       48.27       44.89      2.95 o 
   6   4   7       12.10       14.75      1.97 o 
   7   4   7       18.92       20.32      2.29 o 
 -10   5   7       28.59       36.37      3.28 o 
  -9   5   7       77.31       73.73      4.26 o 
  -8   5   7       30.31       29.49      2.62 o 
  -7   5   7        7.60        7.31      1.02 o 
  -6   5   7       39.38       41.09      1.96 o 
  -5   5   7      138.21      131.20      3.45 o 
  -4   5   7      256.00      251.78      5.21 o 
  -3   5   7       12.61       13.71      1.26 o 
   4   5   7       81.09       76.68      3.93 o 
   5   5   7       34.37       34.41      2.62 o 
   6   5   7       51.05       60.62      3.60 o 
  -9   6   7       42.37       50.46      3.93 o 
  -8   6   7       37.46       39.65      3.28 o 
  -7   6   7        3.93        8.85      1.97 o 
  -6   6   7       18.79       18.56      1.97 o 
  -5   6   7       68.79       68.49      3.93 o 
  -4   6   7        8.68        9.18      1.97 o 
  -7   7   7        1.19       -1.97      1.31 o 
  -6   7   7       21.42       19.99      2.62 o 
  -5   7   7       39.71       41.62      3.28 o 
  -4   7   7      160.43      145.50      6.23 o 
  -6  -7   8        0.60       -0.66      1.97 o 
  -4  -7   8       54.68       49.49     13.44 o 
  -3  -7   8      224.02      201.33     24.90 o 
  -2  -7   8       54.05       52.55      2.95 o 
  -1  -7   8       36.82       34.90      2.28 o 
   0  -7   8       26.19       22.35      1.94 o 
   1  -7   8        3.10        2.05      1.33 o 
   2  -7   8       20.36       23.57      2.79 o 
  -8  -6   8       21.87       22.28      2.62 o 
  -7  -6   8      175.52      177.94      6.88 o 
  -6  -6   8        7.67        4.92      1.97 o 
  -5  -6   8        7.24        6.55      1.64 o 
  -4  -6   8       88.01       86.18      3.93 o 
  -3  -6   8       20.10       17.50      4.26 o 
  -2  -6   8       43.32       49.19      3.28 o 
  -1  -6   8       15.53       12.86      1.47 o 
   0  -6   8       82.58       76.33      2.91 o 
   1  -6   8       40.95       40.28      2.36 o 
   2  -6   8       22.40       24.65      2.05 o 
   3  -6   8       41.36       39.91      2.36 o 
   4  -6   8       47.57       56.34      2.73 o 
 -10  -5   8        6.82        5.24      2.29 o 
  -9  -5   8       31.33       33.10      3.28 o 
  -8  -5   8       18.40       23.59      2.62 o 
  -7  -5   8       58.20       54.07      3.60 o 
  -6  -5   8       10.14       11.14      1.97 o 
  -5  -5   8      172.05      156.31      5.57 o 
  -4  -5   8       35.26       37.03      2.62 o 
  -3  -5   8      445.45      445.17      9.77 o 
  -2  -5   8        5.00        5.87      1.17 o 
  -1  -5   8      133.03      126.11      3.69 o 
   0  -5   8       63.06       61.32      3.77 o 
   1  -5   8        0.69       -0.25      0.98 o 
   2  -5   8       36.39       35.49      2.05 o 
   3  -5   8        9.57       10.90      2.29 o 
   4  -5   8       56.56       63.86      2.83 o 
   5  -5   8        2.28        2.40      1.17 o 
 -11  -4   8       49.51       55.71      3.93 o 
 -10  -4   8        8.48        8.85      1.97 o 
  -9  -4   8       35.50       40.31      3.28 o 
  -8  -4   8       29.56       33.75      2.95 o 
  -7  -4   8      173.61      166.47      6.23 o 
  -6  -4   8      121.95      121.57      4.92 o 
  -5  -4   8       43.18       43.58      2.95 o 
  -4  -4   8       93.01       93.39      3.93 o 
  -3  -4   8        2.09        1.80      1.43 o 
  -2  -4   8      115.31      113.37      2.63 o 
  -1  -4   8       20.29       17.23      1.64 o 
   0  -4   8      234.25      239.87      6.23 o 
   1  -4   8      198.56      184.55      4.33 o 
   2  -4   8       71.92       73.38      2.83 o 
   3  -4   8      308.91      306.50      6.06 o 
   4  -4   8       61.21       62.30      3.77 o 
   5  -4   8       45.30       46.44      2.36 o 
   6  -4   8        8.12        6.01      1.80 o 
 -11  -3   8       36.43       31.13      2.95 o 
 -10  -3   8       17.68       15.07      2.29 o 
  -9  -3   8       54.26       52.43      3.60 o 
  -8  -3   8       31.12       28.18      2.62 o 
  -7  -3   8       15.66       14.42      1.97 o 
  -6  -3   8       75.37       72.09      3.60 o 
  -5  -3   8      631.55      607.22     13.11 o 
  -4  -3   8       39.45       42.93      2.62 o 
  -3  -3   8      757.48      751.07      8.32 o 
  -2  -3   8        6.79        7.45      2.88 o 
  -1  -3   8      203.80      214.66      3.94 o 
   0  -3   8       28.82       27.22      1.57 o 
   1  -3   8       10.67       10.16      1.33 o 
   2  -3   8      191.81      176.55      4.09 o 
   3  -3   8       35.28       33.91      2.13 o 
   4  -3   8      108.19      105.19      3.31 o 
   5  -3   8       16.01       17.57      1.57 o 
   6  -3   8       53.40       47.17      2.36 o 
   7  -3   8       14.06       16.13      1.81 o 
 -12  -2   8        8.64        7.54      1.97 o 
 -11  -2   8       27.94       26.22      2.62 o 
 -10  -2   8       29.55       33.10      2.95 o 
  -9  -2   8       44.00       41.62      3.28 o 
  -8  -2   8       22.40       22.28      2.29 o 
  -7  -2   8       52.89       53.09      3.28 o 
  -6  -2   8      279.76      266.74      7.54 o 
  -5  -2   8      343.26      324.09      8.52 o 
  -4  -2   8       11.70       12.12      1.64 o 
  -3  -2   8        9.39       13.62      1.90 o 
  -2  -2   8       72.94       68.58      1.72 o 
  -1  -2   8       20.37       16.32      1.48 o 
   0  -2   8      144.23      149.06      4.18 o 
   1  -2   8      277.78      257.98      4.80 o 
   2  -2   8      485.30      474.00     21.14 o 
   3  -2   8      126.14      123.33      4.59 o 
   4  -2   8       21.15       20.82      1.57 o 
   5  -2   8       33.48       31.10      3.44 o 
   6  -2   8       23.77       25.43      1.80 o 
   7  -2   8       12.94       13.44      2.62 o 
 -12  -1   8       54.36       54.40      3.60 o 
 -11  -1   8       57.66       62.26      3.93 o 
 -10  -1   8       13.18       16.71      2.29 o 
  -9  -1   8       61.00       59.31      3.60 o 
  -8  -1   8      163.96      148.77      5.57 o 
  -7  -1   8       41.11       36.70      2.62 o 
  -6  -1   8       49.76       55.38      3.28 o 
  -5  -1   8      501.00      471.55     10.81 o 
  -4  -1   8        3.94        8.52      2.86 o 
  -3  -1   8      332.25      323.46      4.26 o 
  -2  -1   8      163.01      152.59      2.75 o 
  -1  -1   8      469.05      476.14      5.49 o 
   0  -1   8       78.41       73.80      1.72 o 
   1  -1   8       18.22       20.64      1.03 o 
   2  -1   8      246.53      222.51      9.01 o 
   3  -1   8       60.73       60.30      2.28 o 
   4  -1   8       47.58       44.51      3.77 o 
   5  -1   8      114.77      106.67      3.77 o 
   6  -1   8       69.83       63.90      3.93 o 
   7  -1   8       31.41       32.11      2.95 o 
 -12   0   8       43.81       36.70      2.95 o 
 -11   0   8        4.70        6.55      1.64 o 
 -10   0   8       84.02       78.32      3.93 o 
  -9   0   8        0.53        1.97      1.31 o 
  -8   0   8        0.51        0.00      1.31 o 
  -7   0   8        0.03       -0.33      1.31 o 
  -6   0   8       55.42       54.72      2.95 o 
  -5   0   8      109.59       84.75      2.52 o 
  -4   0   8      218.54      225.85      4.62 o 
  -3   0   8      291.42      318.36      3.85 o 
  -2   0   8       71.22       45.89      1.30 o 
  -1   0   8      219.76      203.05      3.54 o 
   0   0   8      141.18      134.15      2.75 o 
   1   0   8      344.92      343.50      4.43 o 
   2   0   8      789.96      807.02      8.47 o 
   3   0   8       88.59       90.91      2.60 o 
   4   0   8        0.88        0.00      1.31 o 
   5   0   8        9.26        8.52      1.97 o 
   6   0   8        1.30       -0.98      1.31 o 
   7   0   8       11.63       13.76      2.62 o 
   8   0   8       35.39       43.91      3.60 o 
 -12   1   8       54.36       56.04      3.28 o 
 -11   1   8       57.70       60.30      3.60 o 
 -10   1   8       13.07       17.37      1.97 o 
  -9   1   8       61.16       60.30      3.60 o 
  -8   1   8      163.76      157.95      5.57 o 
  -7   1   8       41.17       38.39      1.73 o 
  -6   1   8       49.33       51.45      1.81 o 
  -5   1   8      501.62      519.67      7.74 o 
  -3   1   8      335.40      334.54      4.61 o 
  -2   1   8      162.84      153.20      2.24 o 
  -1   1   8      469.63      470.52      5.20 o 
   0   1   8       78.72       74.82      1.58 o 
   1   1   8       18.20       20.05      0.91 o 
   2   1   8      246.27      227.09      6.55 o 
   3   1   8       60.51       57.02      3.28 o 
   4   1   8       48.19       46.86      2.95 o 
   5   1   8      114.41      109.12      4.92 o 
   6   1   8       70.13       69.14      4.26 o 
   7   1   8       31.54       31.46      2.95 o 
 -11   2   8       28.03       23.59      2.29 o 
 -10   2   8       29.21       30.15      2.62 o 
  -9   2   8       44.51       46.38      2.09 o 
  -8   2   8       22.62       22.48      1.97 o 
  -7   2   8       53.38       57.05      2.19 o 
  -6   2   8      279.27      274.58      5.08 o 
  -5   2   8      342.33      320.40      5.67 o 
  -4   2   8       11.83       11.47      1.64 o 
  -3   2   8        9.34       11.80      1.64 o 
  -2   2   8       73.37       67.83      3.28 o 
  -1   2   8       19.99       16.59      1.02 o 
   0   2   8      144.69      143.73      4.92 o 
   1   2   8      276.73      258.45      4.75 o 
   2   2   8      483.30      488.59     10.81 o 
   3   2   8      127.22      131.40      4.92 o 
   4   2   8       20.99       21.30      1.97 o 
   5   2   8       33.51       33.10      2.62 o 
   6   2   8       23.81       24.25      2.62 o 
   7   2   8       12.99       12.78      2.29 o 
 -10   3   8       17.97       16.54      2.79 o 
  -9   3   8       54.42       52.44      2.32 o 
  -8   3   8       31.07       24.43      1.97 o 
  -7   3   8       15.80       17.72      1.39 o 
  -6   3   8       74.63       66.20      2.32 o 
  -5   3   8      631.23      639.82      9.50 o 
  -4   3   8       39.50       42.64      1.85 o 
  -3   3   8      760.50      752.71     15.40 o 
  -2   3   8        6.55        8.19      1.31 o 
  -1   3   8      203.81      202.84      6.23 o 
   0   3   8       28.91       25.23      1.97 o 
   1   3   8       10.69       10.81      1.31 o 
   2   3   8      191.37      180.23      5.57 o 
   3   3   8       34.99       37.03      2.29 o 
   4   3   8      108.68      102.90      4.59 o 
   5   3   8       15.61       15.40      2.29 o 
   6   3   8       53.40       51.45      3.28 o 
   7   3   8       14.10       14.09      2.29 o 
 -11   4   8       49.38       49.15      3.60 o 
 -10   4   8        8.56        9.18      2.29 o 
  -9   4   8       35.84       35.06      2.95 o 
  -8   4   8       29.95       31.97      1.73 o 
  -7   4   8      174.81      166.62      4.05 o 
  -6   4   8      121.45      112.40      3.24 o 
  -5   4   8       42.85       40.63      1.85 o 
  -4   4   8       93.33       92.75      3.77 o 
  -3   4   8        2.06        2.29      1.31 o 
  -2   4   8      115.19      111.74      4.59 o 
  -1   4   8       20.53       22.94      2.29 o 
   3   4   8      309.37      313.27      8.19 o 
   4   4   8       61.63       63.24      3.60 o 
   5   4   8       45.33       46.20      2.95 o 
   6   4   8        8.10        6.55      1.64 o 
 -10   5   8        6.90        5.24      1.97 o 
  -9   5   8       31.17       30.48      2.95 o 
  -8   5   8       18.41       24.25      2.62 o 
  -7   5   8       58.42       59.02      2.46 o 
  -6   5   8       10.12       10.88      1.26 o 
  -5   5   8      171.42      163.37      4.28 o 
  -4   5   8       35.98       34.70      2.13 o 
  -3   5   8      446.16      437.47     10.81 o 
  -8   6   8       22.10       23.92      2.62 o 
  -7   6   8      176.15      169.42      6.88 o 
  -6   6   8        7.50        8.00      1.26 o 
  -5   6   8        7.31        6.24      1.64 o 
  -4   6   8       88.13       78.97      4.26 o 
  -6   7   8        0.62       -0.98      1.64 o 
  -5   7   8        1.61       -1.31      1.64 o 
  -5  -7   9       15.27       12.34      2.62 o 
  -4  -7   9        6.63        5.02      1.43 o 
  -3  -7   9       34.86       32.03      3.93 o 
  -2  -7   9        2.38        1.42      1.47 o 
  -1  -7   9       42.33       43.77      2.48 o 
   0  -7   9       11.60       12.26      3.11 o 
  -8  -6   9       14.36       14.42      2.62 o 
  -7  -6   9       49.53       50.46      3.60 o 
  -6  -6   9       25.41       25.89      2.62 o 
  -5  -6   9       17.51       17.68      2.62 o 
  -4  -6   9       24.55       24.77      2.62 o 
  -3  -6   9       57.07       55.58      6.55 o 
  -2  -6   9       38.06       34.92      2.95 o 
  -1  -6   9        0.96        2.08      2.13 o 
   0  -6   9       80.58       71.11      3.60 o 
   1  -6   9        2.86        1.97      1.97 o 
   2  -6   9        6.82        4.92      2.13 o 
   3  -6   9       13.23       14.71      2.05 o 
  -9  -5   9       62.11       61.61      4.26 o 
  -8  -5   9       57.92       53.09      3.93 o 
  -7  -5   9       16.97       21.30      2.62 o 
  -6  -5   9       36.68       33.10      2.95 o 
  -5  -5   9       25.48       23.27      2.62 o 
  -4  -5   9       65.31       66.01      2.43 o 
  -3  -5   9      296.83      280.87     12.62 o 
  -2  -5   9       26.06       25.26      2.62 o 
  -1  -5   9       41.99       39.60      3.28 o 
   0  -5   9       80.10       75.70      3.60 o 
   1  -5   9       25.47       27.42      1.88 o 
   2  -5   9      165.96      163.00      4.57 o 
   3  -5   9       20.29       23.19      2.12 o 
   4  -5   9       16.35       16.68      1.81 o 
 -10  -4   9       67.88       72.09      4.59 o 
  -9  -4   9       17.54       17.04      2.62 o 
  -8  -4   9       39.35       43.58      3.28 o 
  -7  -4   9       48.17       50.46      3.60 o 
  -6  -4   9       63.38       62.92      3.60 o 
  -5  -4   9      134.75      132.72      5.24 o 
  -4  -4   9      160.00      152.14      7.39 o 
  -3  -4   9        6.06        6.70      0.96 o 
  -2  -4   9      186.80      183.41      4.30 o 
  -1  -4   9       55.76       56.36      2.95 o 
   0  -4   9      148.19      137.96      4.59 o 
   1  -4   9       48.55       50.77      3.11 o 
   2  -4   9      136.38      139.13      3.93 o 
   3  -4   9       59.21       58.59      5.08 o 
   4  -4   9       34.01       35.51      5.08 o 
   5  -4   9       25.22       24.60      2.12 o 
 -11  -3   9       12.09       15.07      2.62 o 
 -10  -3   9      114.54      112.07      5.57 o 
  -9  -3   9       49.12       47.19      3.60 o 
  -8  -3   9      112.80      102.57      4.92 o 
  -7  -3   9        4.89        3.28      1.64 o 
  -6  -3   9       79.53       74.06      3.93 o 
  -5  -3   9       77.83       73.40      3.60 o 
  -4  -3   9       33.14       37.76      3.73 o 
  -3  -3   9      539.18      551.55      6.86 o 
  -2  -3   9       29.47       26.49      1.26 o 
  -1  -3   9       64.14       63.07      4.26 o 
   0  -3   9      118.30      105.86      3.93 o 
   1  -3   9       44.88       43.04      2.05 o 
   2  -3   9      396.29      375.03      6.69 o 
   3  -3   9       48.88       46.23      2.28 o 
   4  -3   9       36.99       36.05      2.05 o 
   5  -3   9       58.33       55.53      2.60 o 
   6  -3   9        4.37        4.34      1.33 o 
 -12  -2   9      104.75      124.20      5.90 o 
 -11  -2   9       41.41       41.29      3.28 o 
 -10  -2   9      102.43       96.34      4.92 o 
  -9  -2   9       65.75       63.24      3.93 o 
  -8  -2   9       74.60       73.08      3.93 o 
  -7  -2   9      177.83      155.00      5.90 o 
  -6  -2   9       49.06       50.46      3.28 o 
  -5  -2   9      701.80      672.10     14.42 o 
  -4  -2   9      274.54      262.62      5.37 o 
  -3  -2   9       24.15       24.51      2.92 o 
  -2  -2   9      275.72      265.35      3.89 o 
  -1  -2   9       19.40       21.85      1.10 o 
   0  -2   9       52.38       54.99      2.29 o 
   1  -2   9       31.60       27.52      1.57 o 
   2  -2   9      548.74      543.81      8.34 o 
   3  -2   9       18.25       19.00      1.57 o 
   4  -2   9      116.32      112.27      3.38 o 
   5  -2   9       19.93       21.21      1.88 o 
   6  -2   9       13.36       16.01      1.80 o 
 -12  -1   9       32.15       27.85      2.95 o 
 -11  -1   9        6.59        7.21      1.97 o 
 -10  -1   9       84.13       82.91      4.59 o 
  -9  -1   9        0.21        0.98      1.31 o 
  -8  -1   9       20.04       18.68      2.29 o 
  -7  -1   9       49.30       45.22      2.95 o 
  -6  -1   9        3.00        2.62      1.31 o 
  -5  -1   9       51.47       50.53      7.66 o 
  -4  -1   9      165.01      178.02      5.58 o 
  -3  -1   9     1477.93     1501.17     17.22 o 
  -2  -1   9      289.68      287.65      4.11 o 
  -1  -1   9      185.68      176.82      2.93 o 
   0  -1   9      143.34      144.57      2.68 o 
   1  -1   9      152.65      145.82      3.31 o 
   2  -1   9      526.05      490.28     30.97 o 
   3  -1   9       49.56       48.32      2.05 o 
   4  -1   9       16.31       18.02      1.57 o 
   5  -1   9       72.95       75.37      4.26 o 
   6  -1   9       28.66       32.77      2.95 o 
   7  -1   9       31.95       34.74      3.28 o 
 -12   0   9      179.99      183.18      7.21 o 
 -11   0   9      114.56      107.16      5.24 o 
 -10   0   9       28.08       25.56      2.62 o 
  -9   0   9        9.10       10.81      1.97 o 
  -8   0   9        0.60       -0.66      0.98 o 
  -7   0   9       49.72       44.24      2.95 o 
  -6   0   9       80.52       86.18      3.93 o 
  -5   0   9      675.27      657.68     14.09 o 
  -4   0   9       48.08       43.13      1.42 o 
  -3   0   9       35.44       26.28      0.98 o 
  -2   0   9      121.70      117.93      2.60 o 
  -1   0   9       90.35       85.19      1.83 o 
   0   0   9       83.47       83.25      1.87 o 
   1   0   9        2.46        0.71      0.68 o 
   2   0   9      690.87      685.33      9.37 o 
   3   0   9        0.72        0.00      1.64 o 
   4   0   9      156.26      150.41      5.90 o 
   5   0   9       10.53       16.71      2.62 o 
   6   0   9        2.27        1.97      1.64 o 
   7   0   9       39.37       46.86      3.60 o 
 -12   1   9       32.33       29.49      2.62 o 
 -11   1   9        6.43        5.57      1.64 o 
 -10   1   9       84.50       87.49      4.59 o 
  -9   1   9        0.24        1.31      1.31 o 
  -8   1   9       20.56       18.68      1.97 o 
  -7   1   9       49.03       44.57      2.95 o 
  -6   1   9        3.06        3.93      1.31 o 
  -5   1   9       51.59       48.83      2.95 o 
  -4   1   9      164.87      184.82      5.90 o 
  -3   1   9     1477.03     1464.79     26.22 o 
  -2   1   9      289.28      270.04      3.56 o 
  -1   1   9      185.83      177.78      2.69 o 
   0   1   9      143.36      138.33      2.41 o 
   1   1   9      152.12      138.19      2.55 o 
   2   1   9      525.75      516.77     11.80 o 
   3   1   9       49.42       50.14      3.28 o 
   4   1   9       16.27       16.38      2.29 o 
   5   1   9       73.25       79.96      4.26 o 
   6   1   9       28.70       30.15      2.95 o 
   7   1   9       32.18       35.39      3.28 o 
 -11   2   9       41.19       40.31      2.95 o 
 -10   2   9      102.60      100.27      4.59 o 
  -9   2   9       65.77       59.97      3.60 o 
  -8   2   9       74.38       77.34      3.93 o 
  -7   2   9      177.44      163.68      3.92 o 
  -6   2   9       49.92       54.62      2.19 o 
  -5   2   9      699.89      661.61     14.09 o 
  -4   2   9      275.05      254.95      7.21 o 
  -3   2   9       24.11       22.28      1.97 o 
  -2   2   9      275.70      272.64      7.54 o 
  -1   2   9       19.38       20.32      1.97 o 
   0   2   9       52.46       52.64      1.96 o 
   1   2   9       31.41       28.24      1.49 o 
   2   2   9      547.27      576.74     12.45 o 
   3   2   9       18.40       22.61      2.29 o 
   4   2   9      115.90      115.02      4.92 o 
   5   2   9       20.06       18.68      2.29 o 
   6   2   9       13.57       12.45      2.29 o 
 -10   3   9      114.96      123.54      5.24 o 
  -9   3   9       49.86       50.47      2.32 o 
  -8   3   9      113.61      106.02      3.24 o 
  -7   3   9        4.83        4.48      0.93 o 
  -6   3   9       79.55       74.11      2.55 o 
  -5   3   9       77.94       80.37      2.78 o 
  -4   3   9       32.79       35.39      2.62 o 
  -3   3   9      537.50      522.34     12.12 o 
  -2   3   9       29.07       26.87      2.29 o 
  -1   3   9       64.55       63.90      3.28 o 
   0   3   9      118.60      111.42      4.59 o 
   3   3   9       48.77       51.12      2.95 o 
   4   3   9       36.86       37.36      2.62 o 
   5   3   9       58.40       58.66      3.60 o 
   6   3   9        4.31        5.57      1.64 o 
 -10   4   9       67.94       69.14      3.93 o 
  -9   4   9       17.59       17.36      2.29 o 
  -8   4   9       39.05       42.94      2.09 o 
  -7   4   9       48.15       47.03      2.19 o 
  -6   4   9       63.91       62.78      3.60 o 
  -5   4   9      133.62      127.88      6.72 o 
  -4   4   9      159.55      156.64      5.57 o 
  -3   4   9        6.24        5.24      1.31 o 
  -2   4   9      186.24      181.54      6.23 o 
  -1   4   9       55.78       53.74      3.28 o 
   5   4   9       25.32       23.59      2.29 o 
  -9   5   9       62.65       68.49      4.26 o 
  -8   5   9       58.14       48.74      2.95 o 
  -7   5   9       17.15       19.41      1.49 o 
  -6   5   9       36.58       36.74      2.46 o 
  -5   5   9       25.57       25.64      3.77 o 
  -4   5   9       64.85       62.92      3.60 o 
  -3   5   9      295.38      285.75      8.19 o 
  -8   6   9       14.18       18.68      2.62 o 
  -7   6   9       49.90       47.57      2.28 o 
  -6   6   9       25.66       26.06      1.85 o 
  -5   6   9       17.45       17.96      1.73 o 
  -7  -6  10       14.95       13.44      2.62 o 
  -6  -6  10       41.11       46.73      2.28 o 
  -5  -6  10       21.93       19.87      4.75 o 
  -4  -6  10       22.09       20.04      1.98 o 
  -3  -6  10       66.03       66.27      9.01 o 
  -2  -6  10      106.77      121.06      4.06 o 
  -1  -6  10       13.23        7.68      1.97 o 
   0  -6  10       28.75       30.64      2.62 o 
   1  -6  10       14.99       16.19      1.94 o 
  -9  -5  10       30.05       28.84      3.28 o 
  -8  -5  10       29.30       29.49      2.95 o 
  -7  -5  10      149.50      146.81      6.23 o 
  -6  -5  10       42.82       41.29      3.28 o 
  -5  -5  10       40.50       42.35      1.78 o 
  -4  -5  10      161.92      148.98     17.53 o 
  -3  -5  10       51.37       48.45      2.48 o 
  -2  -5  10       56.79       48.83      2.42 o 
  -1  -5  10        6.01        6.23      1.33 o 
   0  -5  10       95.82       86.51      3.93 o 
   1  -5  10      139.80      145.16      8.36 o 
   2  -5  10       67.93       79.06      7.54 o 
   3  -5  10       38.19       35.72      2.36 o 
 -10  -4  10        6.00        3.93      1.97 o 
  -9  -4  10       23.50       23.59      2.95 o 
  -8  -4  10       11.41       11.47      2.29 o 
  -7  -4  10        0.45        0.00      1.31 o 
  -6  -4  10       23.49       19.01      2.29 o 
  -5  -4  10       58.00       53.13      1.95 o 
  -4  -4  10       21.22       19.14      1.23 o 
  -3  -4  10      136.90      137.44      3.76 o 
  -2  -4  10       26.76       28.73      1.88 o 
  -1  -4  10        4.30        2.03      1.09 o 
   0  -4  10       50.21       48.04      2.36 o 
   1  -4  10       57.54       53.96      2.42 o 
   2  -4  10       23.03       26.40      2.46 o 
   3  -4  10       10.77       11.51      1.64 o 
   4  -4  10       34.03       29.96      2.62 o 
 -11  -3  10        4.74        4.92      1.97 o 
 -10  -3  10       30.72       24.90      2.95 o 
  -9  -3  10      137.93      135.01      5.90 o 
  -8  -3  10      226.18      222.18      7.54 o 
  -7  -3  10       80.00       78.97      4.26 o 
  -6  -3  10       77.88       71.76      3.93 o 
  -5  -3  10      244.46      240.56      4.12 o 
  -4  -3  10      308.71      313.68      6.70 o 
  -3  -3  10      415.41      408.59      5.61 o 
  -2  -3  10       71.26       69.63      2.42 o 
  -1  -3  10       36.17       34.31      3.77 o 
   0  -3  10      112.37      116.14      3.31 o 
   1  -3  10      142.38      144.30      3.86 o 
   2  -3  10       48.47       55.13      2.36 o 
   3  -3  10      101.80       96.95      3.31 o 
   4  -3  10        6.05        4.59      1.97 o 
   5  -3  10       10.55       12.43      2.46 o 
 -11  -2  10       14.65       13.44      2.29 o 
 -10  -2  10        7.83        6.88      1.97 o 
  -9  -2  10       30.48       27.20      2.62 o 
  -8  -2  10        6.22        8.19      1.97 o 
  -7  -2  10        3.97        5.90      1.64 o 
  -6  -2  10       48.47       45.55      3.28 o 
  -5  -2  10      145.74      136.65      7.03 o 
  -4  -2  10      125.27      120.92      3.63 o 
  -3  -2  10      280.84      294.23      9.18 o 
  -2  -2  10       41.96       38.81      1.49 o 
  -1  -2  10       40.90       41.50      1.49 o 
   0  -2  10       73.59       75.73      2.52 o 
   1  -2  10      119.54      109.50      3.07 o 
   2  -2  10        5.50        6.51      1.26 o 
   3  -2  10       15.22       15.64      1.57 o 
   4  -2  10       73.56       76.93      2.83 o 
   5  -2  10       93.57       98.38      3.31 o 
 -12  -1  10       10.12        8.85      1.97 o 
 -11  -1  10        4.82        2.95      1.64 o 
 -10  -1  10      122.48      117.64      5.57 o 
  -9  -1  10       99.92      105.19      4.92 o 
  -8  -1  10      277.27      268.71      8.52 o 
  -7  -1  10       52.84       55.71      3.60 o 
  -6  -1  10      209.62      208.38      4.00 o 
  -5  -1  10      508.64      505.88      7.24 o 
  -4  -1  10      126.05      123.69      2.46 o 
  -3  -1  10      591.63      574.32      9.84 o 
  -2  -1  10        7.43        7.04      0.71 o 
  -1  -1  10      159.01      162.45      3.11 o 
   0  -1  10       11.19       14.25      1.03 o 
   1  -1  10       57.45       50.81      2.05 o 
   2  -1  10      129.05      137.76      3.60 o 
   3  -1  10       27.00       28.55      2.95 o 
   4  -1  10       26.08       25.45      1.73 o 
   5  -1  10        1.93        2.95      1.97 o 
   6  -1  10        1.12        0.00      1.97 o 
 -12   0  10        0.15        0.98      1.64 o 
 -11   0  10      127.04      122.56      5.57 o 
 -10   0  10       70.72       71.44      4.26 o 
  -9   0  10       80.85       81.92      4.59 o 
  -8   0  10       37.25       25.89      2.62 o 
  -7   0  10        0.64       -0.66      0.98 o 
  -6   0  10       66.31       60.62      3.28 o 
  -5   0  10       80.84       98.64      4.26 o 
  -4   0  10      377.71      406.34     10.16 o 
  -3   0  10        0.13       -0.26      0.55 o 
  -2   0  10      156.27      146.83      3.07 o 
  -1   0  10       13.77       14.80      0.91 o 
   0   0  10       21.69       23.68      1.26 o 
   1   0  10      252.87      234.22      3.66 o 
   2   0  10        9.82       10.86      1.26 o 
   3   0  10        1.19       -0.51      0.79 o 
   4   0  10       98.97      107.48      4.92 o 
   5   0  10      144.02      153.36      6.55 o 
   6   0  10      117.47      123.54      5.90 o 
 -12   1  10       10.15       13.11      2.29 o 
 -11   1  10        4.86        3.93      1.64 o 
 -10   1  10      122.28      116.99      5.24 o 
  -9   1  10       99.87      102.90      4.92 o 
  -8   1  10      276.66      271.33      8.19 o 
  -7   1  10       52.78       53.74      3.28 o 
  -6   1  10      210.49      221.85      7.21 o 
  -5   1  10      507.97      523.98     12.12 o 
  -4   1  10      125.85      120.26      4.92 o 
  -3   1  10      591.62      568.88     12.45 o 
  -2   1  10        7.49        7.54      1.64 o 
  -1   1  10      158.27      165.81      5.57 o 
   0   1  10       11.18       12.88      0.91 o 
   1   1  10       57.79       53.27      2.09 o 
   2   1  10      128.42      144.19      5.24 o 
   3   1  10       26.93       28.51      2.62 o 
   4   1  10       25.87       26.54      2.62 o 
   5   1  10        1.94        2.95      1.64 o 
   6   1  10        1.13        2.62      1.64 o 
 -11   2  10       14.57       12.45      1.97 o 
 -10   2  10        7.83        5.57      1.64 o 
  -9   2  10       30.58       27.53      2.62 o 
  -8   2  10        6.22        7.21      1.64 o 
  -7   2  10        3.98        6.88      1.64 o 
  -6   2  10       48.86       48.83      3.28 o 
  -5   2  10      146.25      139.60      5.24 o 
  -4   2  10      124.47      124.85      4.92 o 
  -3   2  10      283.17      272.31      7.86 o 
  -2   2  10       42.41       38.34      2.62 o 
  -1   2  10       41.57       38.67      2.62 o 
   0   2  10       74.03       74.06      3.60 o 
   2   2  10        5.42        6.88      1.64 o 
   3   2  10       15.40       17.37      1.97 o 
   4   2  10       73.62       82.25      4.26 o 
   5   2  10       93.21       99.62      4.92 o 
 -11   3  10        4.75        5.57      1.64 o 
 -10   3  10       30.57       31.13      2.62 o 
  -9   3  10      137.57      135.99      5.57 o 
  -8   3  10      225.07      224.50      5.08 o 
  -7   3  10       80.35       81.35      4.42 o 
  -6   3  10       78.73       80.12      2.78 o 
  -5   3  10      243.48      234.63      7.21 o 
  -4   3  10      307.94      306.07      8.52 o 
  -3   3  10      415.36      411.91     10.49 o 
  -2   3  10       71.70       68.82      3.60 o 
  -1   3  10       35.70       29.82      2.29 o 
   0   3  10      113.16      107.16      4.59 o 
   5   3  10       10.58       11.47      1.97 o 
  -9   4  10       23.47       22.94      1.62 o 
  -8   4  10       11.51       13.38      1.64 o 
  -7   4  10        0.46        0.00      0.93 o 
  -6   4  10       23.77       22.62      1.62 o 
  -5   4  10       57.87       50.79      3.28 o 
  -4   4  10       20.69       20.97      2.29 o 
  -3   4  10      137.43      132.72      5.24 o 
  -2   4  10       27.23       26.54      2.62 o 
  -9   5  10       29.72       26.87      2.95 o 
  -8   5  10       28.86       25.56      1.73 o 
  -7   5  10      150.38      144.62      4.15 o 
  -6   5  10       43.26       47.57      2.32 o 
  -5   5  10       40.67       42.60      2.95 o 
  -4   5  10      161.54      153.36      5.90 o 
  -3   5  10       51.41       49.15      3.28 o 
  -7   6  10       15.03       14.30      1.57 o 
  -6   6  10       41.33       42.27      3.28 o 
  -5   6  10       22.07       19.66      2.29 o 
  -5  -6  11        2.79        2.53      1.97 o 
  -4  -6  11        1.08        2.04      1.20 o 
  -3  -6  11       25.24       22.07      4.26 o 
  -2  -6  11       10.62       10.59      1.69 o 
  -1  -6  11       24.64       29.02      2.28 o 
  -8  -5  11       10.68       13.11      2.29 o 
  -7  -5  11        8.62        8.85      1.97 o 
  -6  -5  11       53.78       50.30      3.59 o 
  -5  -5  11      134.66      123.67      9.50 o 
  -4  -5  11       84.02       83.18      3.44 o 
  -3  -5  11      137.83      139.51      4.30 o 
  -2  -5  11        1.47        0.63      1.14 o 
  -1  -5  11        9.79        6.76      1.39 o 
   0  -5  11        7.00        9.88      1.64 o 
   1  -5  11       32.66       33.11      4.10 o 
   2  -5  11       15.29       15.57      2.13 o 
  -9  -4  11      102.04      104.21      5.57 o 
  -8  -4  11       22.80       20.97      2.95 o 
  -7  -4  11       53.04       53.09      3.60 o 
  -6  -4  11      107.50      111.52      3.96 o 
  -5  -4  11       14.76       13.16      1.23 o 
  -4  -4  11        5.70        3.76      1.81 o 
  -3  -4  11       14.58       15.64      1.69 o 
  -2  -4  11       53.63       51.77      2.42 o 
  -1  -4  11       19.78       23.01      1.97 o 
   0  -4  11      108.81      111.75      3.54 o 
   1  -4  11       65.58       59.88      2.67 o 
   2  -4  11      142.86      135.56      4.09 o 
   3  -4  11        4.56        2.24      1.64 o 
 -10  -3  11       15.14       18.68      2.62 o 
  -9  -3  11        3.46        5.24      1.64 o 
  -8  -3  11       43.81       51.78      3.60 o 
  -7  -3  11      271.70      270.02      8.52 o 
  -6  -3  11       76.22       70.35      2.21 o 
  -5  -3  11       55.65       52.51      2.53 o 
  -4  -3  11      106.18      105.69      4.21 o 
  -3  -3  11       63.18       63.97      2.01 o 
  -2  -3  11       13.47       10.38      1.33 o 
  -1  -3  11       41.00       36.80      2.62 o 
   0  -3  11       11.28       13.22      1.49 o 
   1  -3  11       24.52       22.97      1.69 o 
   2  -3  11       50.03       40.97      2.12 o 
   3  -3  11       47.31       46.05      2.28 o 
   4  -3  11       30.13       32.44      2.05 o 
 -11  -2  11        7.92       10.81      2.29 o 
 -10  -2  11       38.58       34.74      3.28 o 
  -9  -2  11       67.81       83.89      4.59 o 
  -8  -2  11        4.82        3.28      1.64 o 
  -7  -2  11       36.24       40.96      3.28 o 
  -6  -2  11       26.87       26.78      1.57 o 
  -5  -2  11        7.62        6.87      0.93 o 
  -4  -2  11      116.46      115.96      2.65 o 
  -3  -2  11       98.82      111.17      2.46 o 
  -2  -2  11       60.81       55.25      1.78 o 
  -1  -2  11       89.42       83.60      6.23 o 
   0  -2  11       97.19       96.39      3.44 o 
   1  -2  11       30.58       24.28      1.57 o 
   2  -2  11       57.21       53.15      2.28 o 
   3  -2  11       41.17       40.09      2.12 o 
   4  -2  11       19.82       26.99      1.81 o 
 -11  -1  11        5.29        2.29      1.97 o 
 -10  -1  11       21.52       21.30      2.62 o 
  -9  -1  11        4.48        6.23      1.64 o 
  -8  -1  11        6.43        3.28      1.64 o 
  -7  -1  11      422.27      407.32     10.81 o 
  -6  -1  11       47.10       43.26      3.28 o 
  -5  -1  11       40.40       40.63      2.95 o 
  -4  -1  11      127.70      133.07      3.15 o 
  -3  -1  11       26.81       28.02      1.27 o 
  -2  -1  11       42.90       40.67      1.49 o 
  -1  -1  11       46.80       46.83      1.58 o 
   0  -1  11        8.23        9.95      1.97 o 
   1  -1  11       49.62       42.94      1.88 o 
   2  -1  11       42.44       37.50      4.10 o 
   3  -1  11      102.93      103.21      3.22 o 
   4  -1  11       22.44       20.96      1.81 o 
   5  -1  11      130.42      147.13      6.55 o 
 -11   0  11       43.33       46.20      3.60 o 
 -10   0  11       46.90       50.46      3.60 o 
  -9   0  11       84.95       97.00      4.92 o 
  -8   0  11        0.64        3.60      1.64 o 
  -7   0  11       17.98       18.35      2.29 o 
  -6   0  11       57.84       61.28      3.60 o 
  -5   0  11      112.49      122.56      4.92 o 
  -4   0  11       47.85       50.79      3.28 o 
  -3   0  11      397.60      437.47     10.49 o 
  -2   0  11       65.21       71.44      3.60 o 
  -1   0  11      282.23      277.65      4.10 o 
   0   0  11       79.72       85.95      2.12 o 
   1   0  11        9.32        5.59      1.31 o 
   2   0  11        2.12        2.11      0.79 o 
   3   0  11       14.05       15.40      2.29 o 
   4   0  11        8.95       11.80      2.29 o 
   5   0  11        8.63       14.09      2.62 o 
 -11   1  11        5.30        5.57      1.64 o 
 -10   1  11       21.47       20.97      2.62 o 
  -9   1  11        4.46        2.62      1.31 o 
  -8   1  11        6.55        3.93      1.64 o 
  -7   1  11      421.82      448.28     11.80 o 
  -6   1  11       47.89       47.84      3.28 o 
  -5   1  11       40.83       42.27      2.95 o 
  -4   1  11      129.04      131.73      5.24 o 
  -3   1  11       27.41       24.58      2.29 o 
  -2   1  11       43.22       43.91      2.95 o 
  -1   1  11       46.90       46.86      2.95 o 
   0   1  11        8.13       11.47      1.64 o 
   1   1  11       49.39       43.91      2.09 o 
   2   1  11       42.21       38.67      2.95 o 
   3   1  11      102.74      100.93      4.92 o 
   4   1  11       22.48       26.54      2.62 o 
   5   1  11      130.24      150.41      6.55 o 
 -11   2  11        7.94        8.19      1.97 o 
 -10   2  11       38.70       35.72      2.95 o 
  -9   2  11       67.95       81.60      4.59 o 
  -8   2  11        4.97        6.55      1.64 o 
  -7   2  11       36.25       39.65      2.95 o 
  -6   2  11       27.01       24.25      2.29 o 
  -5   2  11        7.61        8.19      1.64 o 
  -4   2  11      116.96      116.33      4.92 o 
  -3   2  11       98.46      105.84      4.59 o 
  -2   2  11       61.14       57.35      3.28 o 
  -1   2  11       88.86       84.22      3.93 o 
   0   2  11       97.61      102.24      4.59 o 
   4   2  11       19.87       22.61      2.29 o 
 -10   3  11       15.22       19.66      2.29 o 
  -9   3  11        3.49        2.95      1.31 o 
  -8   3  11       43.82       51.12      3.28 o 
  -7   3  11      270.70      270.67      8.52 o 
  -6   3  11       76.80       79.30      4.26 o 
  -5   3  11       56.11       55.71      3.60 o 
  -4   3  11      107.33      102.24      4.92 o 
  -3   3  11       63.95       62.92      3.60 o 
  -2   3  11       13.43       15.07      1.97 o 
  -1   3  11       41.09       35.06      2.95 o 
  -9   4  11      102.27      111.42      5.24 o 
  -8   4  11       23.12       19.75      1.62 o 
  -7   4  11       53.23       54.60      2.42 o 
  -6   4  11      107.91      108.14      5.24 o 
  -5   4  11       14.68       16.71      2.29 o 
  -4   4  11        5.80        3.93      1.31 o 
  -3   4  11       14.47       13.44      1.97 o 
  -2   4  11       53.27       52.76      3.60 o 
  -8   5  11       10.63       13.69      4.10 o 
  -7   5  11        8.50        7.86      1.26 o 
  -6   5  11       54.01       53.74      3.28 o 
  -5   5  11      135.50      144.84      5.90 o 
  -4   5  11       84.63       87.17      4.59 o 
  -3   5  11      138.58      149.10      6.23 o 
  -5   6  11        2.81        1.64      1.64 o 
  -7  -5  12       20.82       21.99      1.53 o 
  -6  -5  12       43.79       47.72      4.36 o 
  -5  -5  12        8.51        7.37      3.28 o 
  -4  -5  12       57.21       57.49      2.78 o 
  -3  -5  12       32.50       32.32      2.18 o 
  -2  -5  12       73.68       73.11     10.49 o 
  -1  -5  12       12.14       14.73      3.93 o 
   0  -5  12       15.78       18.15      4.10 o 
  -8  -4  12       25.78       24.25      2.95 o 
  -7  -4  12      136.23      137.44     10.24 o 
  -6  -4  12       33.15       35.97      1.70 o 
  -5  -4  12       38.94       38.39      1.87 o 
  -4  -4  12       11.21       11.39      1.80 o 
  -3  -4  12       22.27       21.79      4.10 o 
  -2  -4  12       35.23       32.11      3.44 o 
  -1  -4  12       28.21       29.35      2.79 o 
   0  -4  12      117.88      126.02      3.93 o 
   1  -4  12       20.68       21.60      3.11 o 
  -9  -3  12       19.12       14.75      2.62 o 
  -8  -3  12        5.92        4.92      1.64 o 
  -7  -3  12       66.85       68.70      2.60 o 
  -6  -3  12       75.72       78.79      2.60 o 
  -5  -3  12       17.83       17.77      1.25 o 
  -4  -3  12      241.22      255.54      4.38 o 
  -3  -3  12       39.01       40.64      2.13 o 
  -2  -3  12       67.80       62.93      2.60 o 
  -1  -3  12       14.41       17.30      3.11 o 
   0  -3  12       31.32       32.57      2.05 o 
   1  -3  12       27.44       23.28      1.88 o 
   2  -3  12        7.07        9.03      1.64 o 
 -10  -2  12       56.11       62.26      4.26 o 
  -9  -2  12       20.89       22.28      2.62 o 
  -8  -2  12      120.30      119.28      5.57 o 
  -7  -2  12      383.18      412.24     11.47 o 
  -6  -2  12       55.27       68.16      3.93 o 
  -5  -2  12       40.23       39.31      1.81 o 
  -4  -2  12       43.31       41.25      1.81 o 
  -3  -2  12        1.08        1.58      0.71 o 
  -2  -2  12       14.85       12.14      1.33 o 
  -1  -2  12       57.28       58.57      2.36 o 
   0  -2  12      161.87      156.60      4.09 o 
   1  -2  12       35.83       31.93      1.96 o 
   2  -2  12       40.94       43.97      2.28 o 
   3  -2  12       16.61       22.39      1.88 o 
 -10  -1  12       49.68       60.30      4.26 o 
  -9  -1  12       38.88       47.84      3.60 o 
  -8  -1  12       21.47       25.23      2.62 o 
  -7  -1  12       28.02       30.15      2.95 o 
  -6  -1  12       50.23       49.15      3.28 o 
  -5  -1  12       38.09       37.68      2.95 o 
  -4  -1  12      673.73      710.77     15.73 o 
  -3  -1  12       48.50       59.31      3.60 o 
  -2  -1  12      167.41      164.06      3.62 o 
  -1  -1  12       27.24       24.71      1.80 o 
   0  -1  12       16.18       17.56      1.39 o 
   1  -1  12       62.16       51.87      2.79 o 
   2  -1  12        6.21        5.17      1.31 o 
   3  -1  12       24.13       26.17      2.29 o 
 -11   0  12        9.29       14.42      2.62 o 
 -10   0  12       70.69       69.47      4.26 o 
  -9   0  12        7.99        7.86      1.97 o 
  -8   0  12       84.97       91.75      4.92 o 
  -7   0  12      338.36      359.15     10.49 o 
  -6   0  12        0.89        1.97      1.31 o 
  -5   0  12       52.77       61.93      3.60 o 
  -4   0  12      112.44      112.73      4.92 o 
  -3   0  12        0.17        1.97      1.31 o 
  -2   0  12       11.35        9.83      1.64 o 
  -1   0  12       96.74      112.07      4.59 o 
   1   0  12       54.00       53.91      2.19 o 
   2   0  12       22.75       18.31      1.39 o 
   3   0  12       12.15       15.40      2.29 o 
   4   0  12       18.57       21.30      2.62 o 
 -10   1  12       49.68       61.61      3.93 o 
  -9   1  12       38.83       46.20      3.60 o 
  -8   1  12       21.32       26.87      2.62 o 
  -7   1  12       28.03       29.82      2.95 o 
  -6   1  12       50.47       53.41      3.60 o 
  -5   1  12       38.16       38.01      2.95 o 
  -4   1  12      673.31      671.44     15.07 o 
  -3   1  12       49.13       53.74      3.28 o 
  -2   1  12      167.59      163.52      5.90 o 
  -1   1  12       27.41       29.16      2.62 o 
   0   1  12       16.38       16.71      1.97 o 
   3   1  12       24.22       22.94      2.62 o 
 -10   2  12       55.90       61.93      3.93 o 
  -9   2  12       21.13       21.96      2.62 o 
  -8   2  12      119.67      116.99      5.57 o 
  -7   2  12      382.39      407.32     11.14 o 
  -6   2  12       55.16       65.54      3.93 o 
  -5   2  12       39.99       43.58      3.28 o 
  -4   2  12       43.67       36.37      2.95 o 
  -3   2  12        1.07       -1.47      0.98 o 
  -2   2  12       14.95       14.42      1.97 o 
  -1   2  12       56.95       54.40      3.28 o 
   0   2  12      161.38      157.95      5.90 o 
  -9   3  12       19.24       14.09      2.29 o 
  -8   3  12        5.95        5.24      1.64 o 
  -7   3  12       66.80       73.40      4.26 o 
  -6   3  12       75.81       78.65      4.26 o 
  -5   3  12       17.50       19.33      2.62 o 
  -4   3  12      240.21      251.34      8.19 o 
  -3   3  12       39.10       39.32      2.95 o 
  -2   3  12       68.03       58.00      3.60 o 
  -1   3  12       14.38       14.75      2.29 o 
  -8   4  12       25.52       24.25      2.62 o 
  -7   4  12      135.71      133.70      5.90 o 
  -6   4  12       32.81       39.32      3.28 o 
  -5   4  12       39.42       41.94      3.28 o 
  -4   4  12       11.31       10.16      1.97 o 
  -3   4  12       22.33       21.30      2.29 o 
  -2   4  12       35.38       31.79      2.95 o 
  -7   5  12       20.75       22.28      2.62 o 
  -6   5  12       43.75       54.72      3.93 o 
  -5   5  12        8.32        6.55      1.97 o 
  -4   5  12       56.67       58.98      3.93 o 
  -3   5  12       32.09       35.72      2.95 o 
  -7  -4  13       24.38       27.05      1.88 o 
  -6  -4  13       12.70       11.53      1.49 o 
  -5  -4  13      110.25      116.13      3.76 o 
  -4  -4  13       15.07       14.83      1.69 o 
  -3  -4  13       49.02       50.57      2.42 o 
  -2  -4  13       10.14       12.74      2.46 o 
  -1  -4  13        7.29        9.17      2.13 o 
  -8  -3  13        3.91        4.92      1.97 o 
  -7  -3  13      148.36      143.86      6.23 o 
  -6  -3  13        9.17        8.19      1.97 o 
  -5  -3  13       14.46       17.81      1.33 o 
  -4  -3  13       21.82       22.03      1.69 o 
  -3  -3  13       40.05       39.49      2.12 o 
  -2  -3  13       56.01       59.18      2.52 o 
  -1  -3  13       50.15       55.05      2.42 o 
   0  -3  13       43.50       42.60      2.28 o 
   1  -3  13       32.19       37.58      2.12 o 
  -9  -2  13        7.70        7.21      2.29 o 
  -8  -2  13       11.68       13.76      2.29 o 
  -7  -2  13       58.97       52.43      3.93 o 
  -6  -2  13       27.20       28.18      2.95 o 
  -5  -2  13      188.34      196.29      6.88 o 
  -4  -2  13       57.05       59.31      3.60 o 
  -3  -2  13       98.32      102.57      3.93 o 
  -2  -2  13       60.75       65.10      2.42 o 
  -1  -2  13       19.52       18.05      1.64 o 
   0  -2  13        0.79       -1.54      1.02 o 
   1  -2  13       32.83       33.88      2.05 o 
   2  -2  13        4.37        6.57      1.33 o 
 -10  -1  13       15.31       15.07      2.62 o 
  -9  -1  13       71.21       59.97      4.26 o 
  -8  -1  13       15.17       17.37      2.62 o 
  -7  -1  13       63.03       63.57      4.26 o 
  -6  -1  13       30.63       31.79      2.95 o 
  -5  -1  13       26.27       28.18      2.62 o 
  -4  -1  13       15.27       18.02      2.62 o 
  -3  -1  13      199.82      214.97      7.21 o 
  -2  -1  13       90.14       97.00      4.59 o 
   0  -1  13       34.26       33.18      1.81 o 
   1  -1  13       25.44       29.22      1.81 o 
   2  -1  13       24.71       29.01      1.88 o 
 -10   0  13        2.16        0.33      1.64 o 
  -9   0  13        3.03        3.28      1.64 o 
  -8   0  13       19.76       19.66      2.62 o 
  -7   0  13       21.10       19.33      2.62 o 
  -6   0  13       13.07       11.47      2.29 o 
  -5   0  13       89.67       93.06      4.59 o 
  -4   0  13       77.63       77.66      4.26 o 
  -3   0  13       19.89       27.53      2.62 o 
  -2   0  13      140.62      143.20      5.57 o 
  -1   0  13        7.98        4.26      1.64 o 
 -10   1  13       15.09       17.04      2.62 o 
  -9   1  13       71.31       67.50      4.26 o 
  -8   1  13       14.92       14.75      2.29 o 
  -7   1  13       63.04       68.16      4.26 o 
  -6   1  13       30.37       34.74      2.95 o 
  -5   1  13       26.30       25.89      2.62 o 
  -4   1  13       15.43       14.09      2.29 o 
  -3   1  13      199.49      202.84      7.21 o 
  -2   1  13       90.02      100.60      4.92 o 
  -1   1  13       36.74       37.03      2.95 o 
   0   1  13       34.14       31.13      2.62 o 
  -9   2  13        7.68        7.21      1.97 o 
  -8   2  13       11.84       10.49      2.29 o 
  -7   2  13       58.97       54.07      3.60 o 
  -6   2  13       27.26       28.51      2.62 o 
  -5   2  13      188.71      195.63      7.21 o 
  -4   2  13       56.98       63.90      3.93 o 
  -3   2  13       98.89      106.50      4.92 o 
  -2   2  13       60.54       66.85      3.93 o 
  -1   2  13       19.60       19.01      2.29 o 
   0   2  13        0.80        1.31      1.64 o 
  -8   3  13        3.91        2.95      1.64 o 
  -7   3  13      148.23      148.12      6.55 o 
  -6   3  13        9.05        8.52      1.97 o 
  -5   3  13       14.48       14.75      2.29 o 
  -4   3  13       21.94       24.58      2.62 o 
  -3   3  13       39.76       41.94      3.28 o 
  -2   3  13       55.77       52.10      3.60 o 
  -1   3  13       50.40       55.38      3.60 o 
  -7   4  13       24.26       25.56      2.95 o 
  -6   4  13       12.74       10.49      1.97 o 
  -5   4  13      110.03      108.47      5.24 o 
  -4   4  13       14.84       17.70      2.62 o 
  -3   4  13       49.02       53.41      3.60 o 
  -2   4  13        9.98       12.78      2.29 o 
  -6  -3  14      136.05      145.82      6.23 o 
  -5  -3  14       25.31       29.49      2.95 o 
  -3  -3  14       28.67       28.84      2.29 o 
  -2  -3  14        2.48       -0.95      1.14 o 
  -8  -2  14       16.07       10.81      2.29 o 
  -7  -2  14       36.23       41.29      3.60 o 
  -6  -2  14      115.40      120.59      5.57 o 
  -5  -2  14        2.16        4.59      1.97 o 
  -4  -2  14       80.91       87.82      4.59 o 
  -1  -2  14       48.01       45.22      2.95 o 
   0  -2  14       13.68       12.63      1.57 o 
  -8  -1  14       54.20       57.02      3.93 o 
  -7  -1  14       26.77       27.20      2.95 o 
  -6  -1  14      116.51      135.66      5.90 o 
  -5  -1  14       65.29       69.47      4.26 o 
  -4  -1  14       98.31      105.84      4.92 o 
  -3  -1  14        7.08       16.06      2.29 o 
  -9   0  14       89.87      107.81      5.57 o 
  -8   0  14       28.36       20.97      2.95 o 
  -7   0  14       15.90       24.58      2.95 o 
  -6   0  14      103.11      123.21      5.90 o 
  -5   0  14        7.88        8.52      1.97 o 
  -4   0  14      127.57      128.78      5.57 o 
  -3   0  14       30.04       35.06      2.95 o 
  -2   0  14       53.71       54.40      3.60 o 
  -8   1  14       53.97       62.59      4.26 o 
  -7   1  14       26.84       27.85      2.95 o 
  -6   1  14      116.53      124.52      5.90 o 
  -5   1  14       65.05       72.09      4.26 o 
  -4   1  14       98.44      105.52      5.24 o 
  -3   1  14        7.04        8.85      1.97 o 
  -2   1  14       12.24       14.75      2.29 o 
  -1   1  14       16.25       19.66      2.62 o 
  -8   2  14       15.90       14.42      2.29 o 
  -7   2  14       36.25       37.68      3.28 o 
  -6   2  14      115.47      120.59      5.90 o 
  -5   2  14        2.23        0.00      1.64 o 
  -4   2  14       80.86       79.63      4.59 o 
  -3   2  14       49.58       56.69      3.93 o 
  -2   2  14       23.99       19.01      2.62 o 
  -1   2  14       48.08       49.81      3.60 o 
  -6   3  14      135.70      137.30      6.23 o 
  -5   3  14       24.94       24.58      2.62 o 
  -4   3  14      117.00      116.33      5.57 o 
  -3   3  14       28.62       30.48      2.95 o 
  -2   3  14        2.48        1.31      1.64 o 
  -6  -1  15       54.21       69.14      4.59 o 
  -5  -1  15       46.88       53.74      3.93 o 
  -4  -1  15       27.69       28.51      2.95 o 
  -6   0  15       40.96       51.78      3.93 o 
  -5   0  15        2.19        0.00      1.64 o 
  -4   0  15        2.83        3.28      1.97 o 
  -3   0  15       15.40       18.02      2.62 o 
  -6   1  15       54.12       61.28      4.26 o 
  -5   1  15       47.41       55.71      3.93 o 
  -4   1  15       27.81       27.53      2.95 o 
  -3   1  15       37.49       39.98      3.60 o 
                                                 
